# Supplementary material for: Effects of moderate thermal anomalies on Acropora corals around Sesoko Island, Okinawa
Source: PLoS One. 2019 Jan 30;14(1):e0210795. doi: 10.1371/journal.pone.0210795 (PMC6353167; doi:10.1371/journal.pone.0210795)
Supplement: S4 File — (XLSX) [file pone.0210795.s010.xlsx]

## Sheet: Temperature
	Site	Datetime	Date	Year	Month	week	Day_number	hours	Temperature
	West Sesoko	2016-05-09 10:00:00	2016-05-09	2016	5	19	26	10:00:00	24.388
	West Sesoko	2016-05-09 11:00:00	2016-05-09	2016	5	19	26	11:00:00	24.363
	West Sesoko	2016-05-09 12:00:00	2016-05-09	2016	5	19	26	12:00:00	24.363
	West Sesoko	2016-05-09 13:00:00	2016-05-09	2016	5	19	26	13:00:00	24.581
	West Sesoko	2016-05-09 14:00:00	2016-05-09	2016	5	19	26	14:00:00	24.823
	West Sesoko	2016-05-09 15:00:00	2016-05-09	2016	5	19	26	15:00:00	24.944
	West Sesoko	2016-05-09 16:00:00	2016-05-09	2016	5	19	26	16:00:00	24.847
	West Sesoko	2016-05-09 17:00:00	2016-05-09	2016	5	19	26	17:00:00	24.726
	West Sesoko	2016-05-09 18:00:00	2016-05-09	2016	5	19	26	18:00:00	24.605
	West Sesoko	2016-05-09 19:00:00	2016-05-09	2016	5	19	26	19:00:00	24.532
	West Sesoko	2016-05-09 20:00:00	2016-05-09	2016	5	19	26	20:00:00	24.388
	West Sesoko	2016-05-09 21:00:00	2016-05-09	2016	5	19	26	21:00:00	24.171
	West Sesoko	2016-05-09 22:00:00	2016-05-09	2016	5	19	26	22:00:00	24.05
	West Sesoko	2016-05-09 23:00:00	2016-05-09	2016	5	19	26	23:00:00	23.954
	West Sesoko	2016-05-10	2016-05-10	2016	5	19	27	00:00:00	24.074
	West Sesoko	2016-05-10 01:00:00	2016-05-10	2016	5	19	27	01:00:00	22.872
	West Sesoko	2016-05-10 02:00:00	2016-05-10	2016	5	19	27	02:00:00	23.833
	West Sesoko	2016-05-10 03:00:00	2016-05-10	2016	5	19	27	03:00:00	23.93
	West Sesoko	2016-05-10 04:00:00	2016-05-10	2016	5	19	27	04:00:00	24.026
	West Sesoko	2016-05-10 05:00:00	2016-05-10	2016	5	19	27	05:00:00	24.098
	West Sesoko	2016-05-10 06:00:00	2016-05-10	2016	5	19	27	06:00:00	23.978
	West Sesoko	2016-05-10 07:00:00	2016-05-10	2016	5	19	27	07:00:00	23.833
	West Sesoko	2016-05-10 08:00:00	2016-05-10	2016	5	19	27	08:00:00	24.122
	West Sesoko	2016-05-10 09:00:00	2016-05-10	2016	5	19	27	09:00:00	24.557
	West Sesoko	2016-05-10 10:00:00	2016-05-10	2016	5	19	27	10:00:00	25.162
	West Sesoko	2016-05-10 11:00:00	2016-05-10	2016	5	19	27	11:00:00	25.307
	West Sesoko	2016-05-10 12:00:00	2016-05-10	2016	5	19	27	12:00:00	25.404
	West Sesoko	2016-05-10 13:00:00	2016-05-10	2016	5	19	27	13:00:00	25.331
	West Sesoko	2016-05-10 14:00:00	2016-05-10	2016	5	19	27	14:00:00	25.331
	West Sesoko	2016-05-10 15:00:00	2016-05-10	2016	5	19	27	15:00:00	25.04
	West Sesoko	2016-05-10 16:00:00	2016-05-10	2016	5	19	27	16:00:00	24.968
	West Sesoko	2016-05-10 17:00:00	2016-05-10	2016	5	19	27	17:00:00	24.774
	West Sesoko	2016-05-10 18:00:00	2016-05-10	2016	5	19	27	18:00:00	24.702
	West Sesoko	2016-05-10 19:00:00	2016-05-10	2016	5	19	27	19:00:00	24.871
	West Sesoko	2016-05-10 20:00:00	2016-05-10	2016	5	19	27	20:00:00	24.871
	West Sesoko	2016-05-10 21:00:00	2016-05-10	2016	5	19	27	21:00:00	24.847
	West Sesoko	2016-05-10 22:00:00	2016-05-10	2016	5	19	27	22:00:00	24.823
	West Sesoko	2016-05-10 23:00:00	2016-05-10	2016	5	19	27	23:00:00	24.798
	West Sesoko	2016-05-11	2016-05-11	2016	5	19	28	00:00:00	24.75
	West Sesoko	2016-05-11 01:00:00	2016-05-11	2016	5	19	28	01:00:00	24.653
	West Sesoko	2016-05-11 02:00:00	2016-05-11	2016	5	19	28	02:00:00	24.702
	West Sesoko	2016-05-11 03:00:00	2016-05-11	2016	5	19	28	03:00:00	24.629
	West Sesoko	2016-05-11 04:00:00	2016-05-11	2016	5	19	28	04:00:00	24.46
	West Sesoko	2016-05-11 05:00:00	2016-05-11	2016	5	19	28	05:00:00	24.412
	West Sesoko	2016-05-11 06:00:00	2016-05-11	2016	5	19	28	06:00:00	24.363
	West Sesoko	2016-05-11 07:00:00	2016-05-11	2016	5	19	28	07:00:00	24.315
	West Sesoko	2016-05-11 08:00:00	2016-05-11	2016	5	19	28	08:00:00	24.291
	West Sesoko	2016-05-11 09:00:00	2016-05-11	2016	5	19	28	09:00:00	24.195
	West Sesoko	2016-05-11 10:00:00	2016-05-11	2016	5	19	28	10:00:00	24.122
	West Sesoko	2016-05-11 11:00:00	2016-05-11	2016	5	19	28	11:00:00	24.098
	West Sesoko	2016-05-11 12:00:00	2016-05-11	2016	5	19	28	12:00:00	24.05
	West Sesoko	2016-05-11 13:00:00	2016-05-11	2016	5	19	28	13:00:00	24.098
	West Sesoko	2016-05-11 14:00:00	2016-05-11	2016	5	19	28	14:00:00	23.641
	West Sesoko	2016-05-11 15:00:00	2016-05-11	2016	5	19	28	15:00:00	24.074
	West Sesoko	2016-05-11 16:00:00	2016-05-11	2016	5	19	28	16:00:00	24.002
	West Sesoko	2016-05-11 17:00:00	2016-05-11	2016	5	19	28	17:00:00	23.905
	West Sesoko	2016-05-11 18:00:00	2016-05-11	2016	5	19	28	18:00:00	23.761
	West Sesoko	2016-05-11 19:00:00	2016-05-11	2016	5	19	28	19:00:00	23.785
	West Sesoko	2016-05-11 20:00:00	2016-05-11	2016	5	19	28	20:00:00	24.122
	West Sesoko	2016-05-11 21:00:00	2016-05-11	2016	5	19	28	21:00:00	24.195
	West Sesoko	2016-05-11 22:00:00	2016-05-11	2016	5	19	28	22:00:00	24.146
	West Sesoko	2016-05-11 23:00:00	2016-05-11	2016	5	19	28	23:00:00	24.122
	West Sesoko	2016-05-12	2016-05-12	2016	5	19	29	00:00:00	24.074
	West Sesoko	2016-05-12 01:00:00	2016-05-12	2016	5	19	29	01:00:00	24.026
	West Sesoko	2016-05-12 02:00:00	2016-05-12	2016	5	19	29	02:00:00	24.026
	West Sesoko	2016-05-12 03:00:00	2016-05-12	2016	5	19	29	03:00:00	24.05
	West Sesoko	2016-05-12 04:00:00	2016-05-12	2016	5	19	29	04:00:00	24.074
	West Sesoko	2016-05-12 05:00:00	2016-05-12	2016	5	19	29	05:00:00	23.954
	West Sesoko	2016-05-12 06:00:00	2016-05-12	2016	5	19	29	06:00:00	24.002
	West Sesoko	2016-05-12 07:00:00	2016-05-12	2016	5	19	29	07:00:00	24.05
	West Sesoko	2016-05-12 08:00:00	2016-05-12	2016	5	19	29	08:00:00	24.074
	West Sesoko	2016-05-12 09:00:00	2016-05-12	2016	5	19	29	09:00:00	24.122
	West Sesoko	2016-05-12 10:00:00	2016-05-12	2016	5	19	29	10:00:00	24.171
	West Sesoko	2016-05-12 11:00:00	2016-05-12	2016	5	19	29	11:00:00	24.171
	West Sesoko	2016-05-12 12:00:00	2016-05-12	2016	5	19	29	12:00:00	24.195
	West Sesoko	2016-05-12 13:00:00	2016-05-12	2016	5	19	29	13:00:00	24.195
	West Sesoko	2016-05-12 14:00:00	2016-05-12	2016	5	19	29	14:00:00	23.905
	West Sesoko	2016-05-12 15:00:00	2016-05-12	2016	5	19	29	15:00:00	24.026
	West Sesoko	2016-05-12 16:00:00	2016-05-12	2016	5	19	29	16:00:00	24.026
	West Sesoko	2016-05-12 17:00:00	2016-05-12	2016	5	19	29	17:00:00	24.002
	West Sesoko	2016-05-12 18:00:00	2016-05-12	2016	5	19	29	18:00:00	24.002
	West Sesoko	2016-05-12 19:00:00	2016-05-12	2016	5	19	29	19:00:00	24.002
	West Sesoko	2016-05-12 20:00:00	2016-05-12	2016	5	19	29	20:00:00	23.954
	West Sesoko	2016-05-12 21:00:00	2016-05-12	2016	5	19	29	21:00:00	24.026
	West Sesoko	2016-05-12 22:00:00	2016-05-12	2016	5	19	29	22:00:00	24.122
	West Sesoko	2016-05-12 23:00:00	2016-05-12	2016	5	19	29	23:00:00	24.171
	West Sesoko	2016-05-13	2016-05-13	2016	5	19	30	00:00:00	24.171
	West Sesoko	2016-05-13 01:00:00	2016-05-13	2016	5	19	30	01:00:00	24.146
	West Sesoko	2016-05-13 02:00:00	2016-05-13	2016	5	19	30	02:00:00	24.074
	West Sesoko	2016-05-13 03:00:00	2016-05-13	2016	5	19	30	03:00:00	24.05
	West Sesoko	2016-05-13 04:00:00	2016-05-13	2016	5	19	30	04:00:00	24.05
	West Sesoko	2016-05-13 05:00:00	2016-05-13	2016	5	19	30	05:00:00	24.05
	West Sesoko	2016-05-13 06:00:00	2016-05-13	2016	5	19	30	06:00:00	24.05
	West Sesoko	2016-05-13 07:00:00	2016-05-13	2016	5	19	30	07:00:00	24.195
	West Sesoko	2016-05-13 08:00:00	2016-05-13	2016	5	19	30	08:00:00	24.243
	West Sesoko	2016-05-13 09:00:00	2016-05-13	2016	5	19	30	09:00:00	24.219
	West Sesoko	2016-05-13 10:00:00	2016-05-13	2016	5	19	30	10:00:00	24.412
	West Sesoko	2016-05-13 11:00:00	2016-05-13	2016	5	19	30	11:00:00	24.46
	West Sesoko	2016-05-13 12:00:00	2016-05-13	2016	5	19	30	12:00:00	24.46
	West Sesoko	2016-05-13 13:00:00	2016-05-13	2016	5	19	30	13:00:00	23.857
	West Sesoko	2016-05-13 14:00:00	2016-05-13	2016	5	19	30	14:00:00	24.171
	West Sesoko	2016-05-13 15:00:00	2016-05-13	2016	5	19	30	15:00:00	24.219
	West Sesoko	2016-05-13 16:00:00	2016-05-13	2016	5	19	30	16:00:00	24.171
	West Sesoko	2016-05-13 17:00:00	2016-05-13	2016	5	19	30	17:00:00	24.074
	West Sesoko	2016-05-13 18:00:00	2016-05-13	2016	5	19	30	18:00:00	24.098
	West Sesoko	2016-05-13 19:00:00	2016-05-13	2016	5	19	30	19:00:00	23.809
	West Sesoko	2016-05-13 20:00:00	2016-05-13	2016	5	19	30	20:00:00	23.833
	West Sesoko	2016-05-13 21:00:00	2016-05-13	2016	5	19	30	21:00:00	23.881
	West Sesoko	2016-05-13 22:00:00	2016-05-13	2016	5	19	30	22:00:00	23.809
	West Sesoko	2016-05-13 23:00:00	2016-05-13	2016	5	19	30	23:00:00	23.593
	West Sesoko	2016-05-14	2016-05-14	2016	5	19	31	00:00:00	23.376
	West Sesoko	2016-05-14 01:00:00	2016-05-14	2016	5	19	31	01:00:00	23.689
	West Sesoko	2016-05-14 02:00:00	2016-05-14	2016	5	19	31	02:00:00	23.641
	West Sesoko	2016-05-14 03:00:00	2016-05-14	2016	5	19	31	03:00:00	23.713
	West Sesoko	2016-05-14 04:00:00	2016-05-14	2016	5	19	31	04:00:00	23.761
	West Sesoko	2016-05-14 05:00:00	2016-05-14	2016	5	19	31	05:00:00	23.352
	West Sesoko	2016-05-14 06:00:00	2016-05-14	2016	5	19	31	06:00:00	23.569
	West Sesoko	2016-05-14 07:00:00	2016-05-14	2016	5	19	31	07:00:00	23.954
	West Sesoko	2016-05-14 08:00:00	2016-05-14	2016	5	19	31	08:00:00	24.171
	West Sesoko	2016-05-14 09:00:00	2016-05-14	2016	5	19	31	09:00:00	24.315
	West Sesoko	2016-05-14 10:00:00	2016-05-14	2016	5	19	31	10:00:00	24.557
	West Sesoko	2016-05-14 11:00:00	2016-05-14	2016	5	19	31	11:00:00	25.137
	West Sesoko	2016-05-14 12:00:00	2016-05-14	2016	5	19	31	12:00:00	24.484
	West Sesoko	2016-05-14 13:00:00	2016-05-14	2016	5	19	31	13:00:00	24.412
	West Sesoko	2016-05-14 14:00:00	2016-05-14	2016	5	19	31	14:00:00	24.363
	West Sesoko	2016-05-14 15:00:00	2016-05-14	2016	5	19	31	15:00:00	24.219
	West Sesoko	2016-05-14 16:00:00	2016-05-14	2016	5	19	31	16:00:00	23.954
	West Sesoko	2016-05-14 17:00:00	2016-05-14	2016	5	19	31	17:00:00	24.726
	West Sesoko	2016-05-14 18:00:00	2016-05-14	2016	5	19	31	18:00:00	24.508
	West Sesoko	2016-05-14 19:00:00	2016-05-14	2016	5	19	31	19:00:00	24.895
	West Sesoko	2016-05-14 20:00:00	2016-05-14	2016	5	19	31	20:00:00	24.532
	West Sesoko	2016-05-14 21:00:00	2016-05-14	2016	5	19	31	21:00:00	24.46
	West Sesoko	2016-05-14 22:00:00	2016-05-14	2016	5	19	31	22:00:00	24.388
	West Sesoko	2016-05-14 23:00:00	2016-05-14	2016	5	19	31	23:00:00	24.532
	West Sesoko	2016-05-15	2016-05-15	2016	5	20	32	00:00:00	24.508
	West Sesoko	2016-05-15 01:00:00	2016-05-15	2016	5	20	32	01:00:00	24.557
	West Sesoko	2016-05-15 02:00:00	2016-05-15	2016	5	20	32	02:00:00	24.508
	West Sesoko	2016-05-15 03:00:00	2016-05-15	2016	5	20	32	03:00:00	24.46
	West Sesoko	2016-05-15 04:00:00	2016-05-15	2016	5	20	32	04:00:00	24.532
	West Sesoko	2016-05-15 05:00:00	2016-05-15	2016	5	20	32	05:00:00	24.46
	West Sesoko	2016-05-15 06:00:00	2016-05-15	2016	5	20	32	06:00:00	24.363
	West Sesoko	2016-05-15 07:00:00	2016-05-15	2016	5	20	32	07:00:00	23.857
	West Sesoko	2016-05-15 08:00:00	2016-05-15	2016	5	20	32	08:00:00	23.545
	West Sesoko	2016-05-15 09:00:00	2016-05-15	2016	5	20	32	09:00:00	23.881
	West Sesoko	2016-05-15 10:00:00	2016-05-15	2016	5	20	32	10:00:00	24.315
	West Sesoko	2016-05-15 11:00:00	2016-05-15	2016	5	20	32	11:00:00	24.968
	West Sesoko	2016-05-15 12:00:00	2016-05-15	2016	5	20	32	12:00:00	25.162
	West Sesoko	2016-05-15 13:00:00	2016-05-15	2016	5	20	32	13:00:00	24.992
	West Sesoko	2016-05-15 14:00:00	2016-05-15	2016	5	20	32	14:00:00	24.823
	West Sesoko	2016-05-15 15:00:00	2016-05-15	2016	5	20	32	15:00:00	25.065
	West Sesoko	2016-05-15 16:00:00	2016-05-15	2016	5	20	32	16:00:00	25.065
	West Sesoko	2016-05-15 17:00:00	2016-05-15	2016	5	20	32	17:00:00	25.089
	West Sesoko	2016-05-15 18:00:00	2016-05-15	2016	5	20	32	18:00:00	24.677
	West Sesoko	2016-05-15 19:00:00	2016-05-15	2016	5	20	32	19:00:00	25.307
	West Sesoko	2016-05-15 20:00:00	2016-05-15	2016	5	20	32	20:00:00	24.944
	West Sesoko	2016-05-15 21:00:00	2016-05-15	2016	5	20	32	21:00:00	24.315
	West Sesoko	2016-05-15 22:00:00	2016-05-15	2016	5	20	32	22:00:00	24.605
	West Sesoko	2016-05-15 23:00:00	2016-05-15	2016	5	20	32	23:00:00	24.823
	West Sesoko	2016-05-16	2016-05-16	2016	5	20	33	00:00:00	25.016
	West Sesoko	2016-05-16 01:00:00	2016-05-16	2016	5	20	33	01:00:00	24.315
	West Sesoko	2016-05-16 02:00:00	2016-05-16	2016	5	20	33	02:00:00	25.016
	West Sesoko	2016-05-16 03:00:00	2016-05-16	2016	5	20	33	03:00:00	24.944
	West Sesoko	2016-05-16 04:00:00	2016-05-16	2016	5	20	33	04:00:00	24.895
	West Sesoko	2016-05-16 05:00:00	2016-05-16	2016	5	20	33	05:00:00	24.944
	West Sesoko	2016-05-16 06:00:00	2016-05-16	2016	5	20	33	06:00:00	25.234
	West Sesoko	2016-05-16 07:00:00	2016-05-16	2016	5	20	33	07:00:00	25.137
	West Sesoko	2016-05-16 08:00:00	2016-05-16	2016	5	20	33	08:00:00	25.186
	West Sesoko	2016-05-16 09:00:00	2016-05-16	2016	5	20	33	09:00:00	25.089
	West Sesoko	2016-05-16 10:00:00	2016-05-16	2016	5	20	33	10:00:00	25.355
	West Sesoko	2016-05-16 11:00:00	2016-05-16	2016	5	20	33	11:00:00	25.404
	West Sesoko	2016-05-16 12:00:00	2016-05-16	2016	5	20	33	12:00:00	25.428
	West Sesoko	2016-05-16 13:00:00	2016-05-16	2016	5	20	33	13:00:00	25.38
	West Sesoko	2016-05-16 14:00:00	2016-05-16	2016	5	20	33	14:00:00	25.38
	West Sesoko	2016-05-16 15:00:00	2016-05-16	2016	5	20	33	15:00:00	25.258
	West Sesoko	2016-05-16 16:00:00	2016-05-16	2016	5	20	33	16:00:00	25.162
	West Sesoko	2016-05-16 17:00:00	2016-05-16	2016	5	20	33	17:00:00	25.04
	West Sesoko	2016-05-16 18:00:00	2016-05-16	2016	5	20	33	18:00:00	24.677
	West Sesoko	2016-05-16 19:00:00	2016-05-16	2016	5	20	33	19:00:00	24.122
	West Sesoko	2016-05-16 20:00:00	2016-05-16	2016	5	20	33	20:00:00	24.074
	West Sesoko	2016-05-16 21:00:00	2016-05-16	2016	5	20	33	21:00:00	23.809
	West Sesoko	2016-05-16 22:00:00	2016-05-16	2016	5	20	33	22:00:00	23.376
	West Sesoko	2016-05-16 23:00:00	2016-05-16	2016	5	20	33	23:00:00	23.28
	West Sesoko	2016-05-17	2016-05-17	2016	5	20	34	00:00:00	23.352
	West Sesoko	2016-05-17 01:00:00	2016-05-17	2016	5	20	34	01:00:00	23.304
	West Sesoko	2016-05-17 02:00:00	2016-05-17	2016	5	20	34	02:00:00	23.4
	West Sesoko	2016-05-17 03:00:00	2016-05-17	2016	5	20	34	03:00:00	23.28
	West Sesoko	2016-05-17 04:00:00	2016-05-17	2016	5	20	34	04:00:00	23.304
	West Sesoko	2016-05-17 05:00:00	2016-05-17	2016	5	20	34	05:00:00	23.088
	West Sesoko	2016-05-17 06:00:00	2016-05-17	2016	5	20	34	06:00:00	22.968
	West Sesoko	2016-05-17 07:00:00	2016-05-17	2016	5	20	34	07:00:00	23.016
	West Sesoko	2016-05-17 08:00:00	2016-05-17	2016	5	20	34	08:00:00	23.088
	West Sesoko	2016-05-17 09:00:00	2016-05-17	2016	5	20	34	09:00:00	23.28
	West Sesoko	2016-05-17 10:00:00	2016-05-17	2016	5	20	34	10:00:00	23.16
	West Sesoko	2016-05-17 11:00:00	2016-05-17	2016	5	20	34	11:00:00	23.208
	West Sesoko	2016-05-17 12:00:00	2016-05-17	2016	5	20	34	12:00:00	23.304
	West Sesoko	2016-05-17 13:00:00	2016-05-17	2016	5	20	34	13:00:00	23.376
	West Sesoko	2016-05-17 14:00:00	2016-05-17	2016	5	20	34	14:00:00	23.424
	West Sesoko	2016-05-17 15:00:00	2016-05-17	2016	5	20	34	15:00:00	23.424
	West Sesoko	2016-05-17 16:00:00	2016-05-17	2016	5	20	34	16:00:00	23.16
	West Sesoko	2016-05-17 17:00:00	2016-05-17	2016	5	20	34	17:00:00	23.04
	West Sesoko	2016-05-17 18:00:00	2016-05-17	2016	5	20	34	18:00:00	22.824
	West Sesoko	2016-05-17 19:00:00	2016-05-17	2016	5	20	34	19:00:00	23.4
	West Sesoko	2016-05-17 20:00:00	2016-05-17	2016	5	20	34	20:00:00	23.376
	West Sesoko	2016-05-17 21:00:00	2016-05-17	2016	5	20	34	21:00:00	23.4
	West Sesoko	2016-05-17 22:00:00	2016-05-17	2016	5	20	34	22:00:00	23.4
	West Sesoko	2016-05-17 23:00:00	2016-05-17	2016	5	20	34	23:00:00	23.424
	West Sesoko	2016-05-18	2016-05-18	2016	5	20	35	00:00:00	23.4
	West Sesoko	2016-05-18 01:00:00	2016-05-18	2016	5	20	35	01:00:00	23.617
	West Sesoko	2016-05-18 02:00:00	2016-05-18	2016	5	20	35	02:00:00	23.905
	West Sesoko	2016-05-18 03:00:00	2016-05-18	2016	5	20	35	03:00:00	23.93
	West Sesoko	2016-05-18 04:00:00	2016-05-18	2016	5	20	35	04:00:00	23.857
	West Sesoko	2016-05-18 05:00:00	2016-05-18	2016	5	20	35	05:00:00	23.665
	West Sesoko	2016-05-18 06:00:00	2016-05-18	2016	5	20	35	06:00:00	23.617
	West Sesoko	2016-05-18 07:00:00	2016-05-18	2016	5	20	35	07:00:00	23.497
	West Sesoko	2016-05-18 08:00:00	2016-05-18	2016	5	20	35	08:00:00	23.521
	West Sesoko	2016-05-18 09:00:00	2016-05-18	2016	5	20	35	09:00:00	23.376
	West Sesoko	2016-05-18 10:00:00	2016-05-18	2016	5	20	35	10:00:00	23.4
	West Sesoko	2016-05-18 11:00:00	2016-05-18	2016	5	20	35	11:00:00	23.376
	West Sesoko	2016-05-18 12:00:00	2016-05-18	2016	5	20	35	12:00:00	23.521
	West Sesoko	2016-05-18 13:00:00	2016-05-18	2016	5	20	35	13:00:00	23.448
	West Sesoko	2016-05-18 14:00:00	2016-05-18	2016	5	20	35	14:00:00	23.376
	West Sesoko	2016-05-18 15:00:00	2016-05-18	2016	5	20	35	15:00:00	23.376
	West Sesoko	2016-05-18 16:00:00	2016-05-18	2016	5	20	35	16:00:00	23.376
	West Sesoko	2016-05-18 17:00:00	2016-05-18	2016	5	20	35	17:00:00	23.4
	West Sesoko	2016-05-18 18:00:00	2016-05-18	2016	5	20	35	18:00:00	23.376
	West Sesoko	2016-05-18 19:00:00	2016-05-18	2016	5	20	35	19:00:00	23.304
	West Sesoko	2016-05-18 20:00:00	2016-05-18	2016	5	20	35	20:00:00	23.304
	West Sesoko	2016-05-18 21:00:00	2016-05-18	2016	5	20	35	21:00:00	23.256
	West Sesoko	2016-05-18 22:00:00	2016-05-18	2016	5	20	35	22:00:00	23.448
	West Sesoko	2016-05-18 23:00:00	2016-05-18	2016	5	20	35	23:00:00	23.472
	West Sesoko	2016-05-19	2016-05-19	2016	5	20	36	00:00:00	23.376
	West Sesoko	2016-05-19 01:00:00	2016-05-19	2016	5	20	36	01:00:00	23.376
	West Sesoko	2016-05-19 02:00:00	2016-05-19	2016	5	20	36	02:00:00	23.4
	West Sesoko	2016-05-19 03:00:00	2016-05-19	2016	5	20	36	03:00:00	23.448
	West Sesoko	2016-05-19 04:00:00	2016-05-19	2016	5	20	36	04:00:00	23.472
	West Sesoko	2016-05-19 05:00:00	2016-05-19	2016	5	20	36	05:00:00	23.448
	West Sesoko	2016-05-19 06:00:00	2016-05-19	2016	5	20	36	06:00:00	23.4
	West Sesoko	2016-05-19 07:00:00	2016-05-19	2016	5	20	36	07:00:00	23.4
	West Sesoko	2016-05-19 08:00:00	2016-05-19	2016	5	20	36	08:00:00	23.472
	West Sesoko	2016-05-19 09:00:00	2016-05-19	2016	5	20	36	09:00:00	23.424
	West Sesoko	2016-05-19 10:00:00	2016-05-19	2016	5	20	36	10:00:00	23.497
	West Sesoko	2016-05-19 11:00:00	2016-05-19	2016	5	20	36	11:00:00	23.448
	West Sesoko	2016-05-19 12:00:00	2016-05-19	2016	5	20	36	12:00:00	23.617
	West Sesoko	2016-05-19 13:00:00	2016-05-19	2016	5	20	36	13:00:00	23.689
	West Sesoko	2016-05-19 14:00:00	2016-05-19	2016	5	20	36	14:00:00	23.737
	West Sesoko	2016-05-19 15:00:00	2016-05-19	2016	5	20	36	15:00:00	23.809
	West Sesoko	2016-05-19 16:00:00	2016-05-19	2016	5	20	36	16:00:00	23.737
	West Sesoko	2016-05-19 17:00:00	2016-05-19	2016	5	20	36	17:00:00	23.713
	West Sesoko	2016-05-19 18:00:00	2016-05-19	2016	5	20	36	18:00:00	23.641
	West Sesoko	2016-05-19 19:00:00	2016-05-19	2016	5	20	36	19:00:00	23.617
	West Sesoko	2016-05-19 20:00:00	2016-05-19	2016	5	20	36	20:00:00	23.593
	West Sesoko	2016-05-19 21:00:00	2016-05-19	2016	5	20	36	21:00:00	23.545
	West Sesoko	2016-05-19 22:00:00	2016-05-19	2016	5	20	36	22:00:00	23.617
	West Sesoko	2016-05-19 23:00:00	2016-05-19	2016	5	20	36	23:00:00	23.593
	West Sesoko	2016-05-20	2016-05-20	2016	5	20	37	00:00:00	23.545
	West Sesoko	2016-05-20 01:00:00	2016-05-20	2016	5	20	37	01:00:00	23.376
	West Sesoko	2016-05-20 02:00:00	2016-05-20	2016	5	20	37	02:00:00	23.112
	West Sesoko	2016-05-20 03:00:00	2016-05-20	2016	5	20	37	03:00:00	23.424
	West Sesoko	2016-05-20 04:00:00	2016-05-20	2016	5	20	37	04:00:00	23.376
	West Sesoko	2016-05-20 05:00:00	2016-05-20	2016	5	20	37	05:00:00	23.376
	West Sesoko	2016-05-20 06:00:00	2016-05-20	2016	5	20	37	06:00:00	23.4
	West Sesoko	2016-05-20 07:00:00	2016-05-20	2016	5	20	37	07:00:00	23.352
	West Sesoko	2016-05-20 08:00:00	2016-05-20	2016	5	20	37	08:00:00	23.424
	West Sesoko	2016-05-20 09:00:00	2016-05-20	2016	5	20	37	09:00:00	23.617
	West Sesoko	2016-05-20 10:00:00	2016-05-20	2016	5	20	37	10:00:00	23.641
	West Sesoko	2016-05-20 11:00:00	2016-05-20	2016	5	20	37	11:00:00	23.713
	West Sesoko	2016-05-20 12:00:00	2016-05-20	2016	5	20	37	12:00:00	23.689
	West Sesoko	2016-05-20 13:00:00	2016-05-20	2016	5	20	37	13:00:00	24.315
	West Sesoko	2016-05-20 14:00:00	2016-05-20	2016	5	20	37	14:00:00	24.195
	West Sesoko	2016-05-20 15:00:00	2016-05-20	2016	5	20	37	15:00:00	24.098
	West Sesoko	2016-05-20 16:00:00	2016-05-20	2016	5	20	37	16:00:00	24.05
	West Sesoko	2016-05-20 17:00:00	2016-05-20	2016	5	20	37	17:00:00	24.219
	West Sesoko	2016-05-20 18:00:00	2016-05-20	2016	5	20	37	18:00:00	24.05
	West Sesoko	2016-05-20 19:00:00	2016-05-20	2016	5	20	37	19:00:00	23.978
	West Sesoko	2016-05-20 20:00:00	2016-05-20	2016	5	20	37	20:00:00	23.905
	West Sesoko	2016-05-20 21:00:00	2016-05-20	2016	5	20	37	21:00:00	24.098
	West Sesoko	2016-05-20 22:00:00	2016-05-20	2016	5	20	37	22:00:00	24.002
	West Sesoko	2016-05-20 23:00:00	2016-05-20	2016	5	20	37	23:00:00	23.448
	West Sesoko	2016-05-21	2016-05-21	2016	5	20	38	00:00:00	23.28
	West Sesoko	2016-05-21 01:00:00	2016-05-21	2016	5	20	38	01:00:00	23.521
	West Sesoko	2016-05-21 02:00:00	2016-05-21	2016	5	20	38	02:00:00	23.497
	West Sesoko	2016-05-21 03:00:00	2016-05-21	2016	5	20	38	03:00:00	23.304
	West Sesoko	2016-05-21 04:00:00	2016-05-21	2016	5	20	38	04:00:00	23.256
	West Sesoko	2016-05-21 05:00:00	2016-05-21	2016	5	20	38	05:00:00	23.208
	West Sesoko	2016-05-21 06:00:00	2016-05-21	2016	5	20	38	06:00:00	23.569
	West Sesoko	2016-05-21 07:00:00	2016-05-21	2016	5	20	38	07:00:00	23.641
	West Sesoko	2016-05-21 08:00:00	2016-05-21	2016	5	20	38	08:00:00	23.593
	West Sesoko	2016-05-21 09:00:00	2016-05-21	2016	5	20	38	09:00:00	23.545
	West Sesoko	2016-05-21 10:00:00	2016-05-21	2016	5	20	38	10:00:00	24.026
	West Sesoko	2016-05-21 11:00:00	2016-05-21	2016	5	20	38	11:00:00	23.833
	West Sesoko	2016-05-21 12:00:00	2016-05-21	2016	5	20	38	12:00:00	23.954
	West Sesoko	2016-05-21 13:00:00	2016-05-21	2016	5	20	38	13:00:00	23.761
	West Sesoko	2016-05-21 14:00:00	2016-05-21	2016	5	20	38	14:00:00	23.328
	West Sesoko	2016-05-21 15:00:00	2016-05-21	2016	5	20	38	15:00:00	23.593
	West Sesoko	2016-05-21 16:00:00	2016-05-21	2016	5	20	38	16:00:00	23.545
	West Sesoko	2016-05-21 17:00:00	2016-05-21	2016	5	20	38	17:00:00	23.521
	West Sesoko	2016-05-21 18:00:00	2016-05-21	2016	5	20	38	18:00:00	23.424
	West Sesoko	2016-05-21 19:00:00	2016-05-21	2016	5	20	38	19:00:00	23.4
	West Sesoko	2016-05-21 20:00:00	2016-05-21	2016	5	20	38	20:00:00	23.424
	West Sesoko	2016-05-21 21:00:00	2016-05-21	2016	5	20	38	21:00:00	23.472
	West Sesoko	2016-05-21 22:00:00	2016-05-21	2016	5	20	38	22:00:00	24.122
	West Sesoko	2016-05-21 23:00:00	2016-05-21	2016	5	20	38	23:00:00	24.171
	West Sesoko	2016-05-22	2016-05-22	2016	5	21	39	00:00:00	24.146
	West Sesoko	2016-05-22 01:00:00	2016-05-22	2016	5	21	39	01:00:00	24.122
	West Sesoko	2016-05-22 02:00:00	2016-05-22	2016	5	21	39	02:00:00	24.098
	West Sesoko	2016-05-22 03:00:00	2016-05-22	2016	5	21	39	03:00:00	23.954
	West Sesoko	2016-05-22 04:00:00	2016-05-22	2016	5	21	39	04:00:00	23.905
	West Sesoko	2016-05-22 05:00:00	2016-05-22	2016	5	21	39	05:00:00	23.93
	West Sesoko	2016-05-22 06:00:00	2016-05-22	2016	5	21	39	06:00:00	23.954
	West Sesoko	2016-05-22 07:00:00	2016-05-22	2016	5	21	39	07:00:00	23.857
	West Sesoko	2016-05-22 08:00:00	2016-05-22	2016	5	21	39	08:00:00	23.857
	West Sesoko	2016-05-22 09:00:00	2016-05-22	2016	5	21	39	09:00:00	23.857
	West Sesoko	2016-05-22 10:00:00	2016-05-22	2016	5	21	39	10:00:00	23.809
	West Sesoko	2016-05-22 11:00:00	2016-05-22	2016	5	21	39	11:00:00	23.954
	West Sesoko	2016-05-22 12:00:00	2016-05-22	2016	5	21	39	12:00:00	23.954
	West Sesoko	2016-05-22 13:00:00	2016-05-22	2016	5	21	39	13:00:00	23.978
	West Sesoko	2016-05-22 14:00:00	2016-05-22	2016	5	21	39	14:00:00	24.146
	West Sesoko	2016-05-22 15:00:00	2016-05-22	2016	5	21	39	15:00:00	24.146
	West Sesoko	2016-05-22 16:00:00	2016-05-22	2016	5	21	39	16:00:00	24.219
	West Sesoko	2016-05-22 17:00:00	2016-05-22	2016	5	21	39	17:00:00	24.532
	West Sesoko	2016-05-22 18:00:00	2016-05-22	2016	5	21	39	18:00:00	24.46
	West Sesoko	2016-05-22 19:00:00	2016-05-22	2016	5	21	39	19:00:00	24.436
	West Sesoko	2016-05-22 20:00:00	2016-05-22	2016	5	21	39	20:00:00	24.339
	West Sesoko	2016-05-22 21:00:00	2016-05-22	2016	5	21	39	21:00:00	24.291
	West Sesoko	2016-05-22 22:00:00	2016-05-22	2016	5	21	39	22:00:00	24.146
	West Sesoko	2016-05-22 23:00:00	2016-05-22	2016	5	21	39	23:00:00	24.267
	West Sesoko	2016-05-23	2016-05-23	2016	5	21	40	00:00:00	24.267
	West Sesoko	2016-05-23 01:00:00	2016-05-23	2016	5	21	40	01:00:00	24.195
	West Sesoko	2016-05-23 02:00:00	2016-05-23	2016	5	21	40	02:00:00	24.267
	West Sesoko	2016-05-23 03:00:00	2016-05-23	2016	5	21	40	03:00:00	23.978
	West Sesoko	2016-05-23 04:00:00	2016-05-23	2016	5	21	40	04:00:00	23.93
	West Sesoko	2016-05-23 05:00:00	2016-05-23	2016	5	21	40	05:00:00	23.93
	West Sesoko	2016-05-23 06:00:00	2016-05-23	2016	5	21	40	06:00:00	24.026
	West Sesoko	2016-05-23 07:00:00	2016-05-23	2016	5	21	40	07:00:00	24.243
	West Sesoko	2016-05-23 08:00:00	2016-05-23	2016	5	21	40	08:00:00	24.219
	West Sesoko	2016-05-23 09:00:00	2016-05-23	2016	5	21	40	09:00:00	24.171
	West Sesoko	2016-05-23 10:00:00	2016-05-23	2016	5	21	40	10:00:00	24.243
	West Sesoko	2016-05-23 11:00:00	2016-05-23	2016	5	21	40	11:00:00	24.508
	West Sesoko	2016-05-23 12:00:00	2016-05-23	2016	5	21	40	12:00:00	24.75
	West Sesoko	2016-05-23 13:00:00	2016-05-23	2016	5	21	40	13:00:00	25.137
	West Sesoko	2016-05-23 14:00:00	2016-05-23	2016	5	21	40	14:00:00	25.186
	West Sesoko	2016-05-23 15:00:00	2016-05-23	2016	5	21	40	15:00:00	24.677
	West Sesoko	2016-05-23 16:00:00	2016-05-23	2016	5	21	40	16:00:00	24.823
	West Sesoko	2016-05-23 17:00:00	2016-05-23	2016	5	21	40	17:00:00	24.823
	West Sesoko	2016-05-23 18:00:00	2016-05-23	2016	5	21	40	18:00:00	24.726
	West Sesoko	2016-05-23 19:00:00	2016-05-23	2016	5	21	40	19:00:00	24.702
	West Sesoko	2016-05-23 20:00:00	2016-05-23	2016	5	21	40	20:00:00	24.653
	West Sesoko	2016-05-23 21:00:00	2016-05-23	2016	5	21	40	21:00:00	24.605
	West Sesoko	2016-05-23 22:00:00	2016-05-23	2016	5	21	40	22:00:00	24.557
	West Sesoko	2016-05-23 23:00:00	2016-05-23	2016	5	21	40	23:00:00	24.798
	West Sesoko	2016-05-24	2016-05-24	2016	5	21	41	00:00:00	24.388
	West Sesoko	2016-05-24 01:00:00	2016-05-24	2016	5	21	41	01:00:00	23.954
	West Sesoko	2016-05-24 02:00:00	2016-05-24	2016	5	21	41	02:00:00	23.713
	West Sesoko	2016-05-24 03:00:00	2016-05-24	2016	5	21	41	03:00:00	23.809
	West Sesoko	2016-05-24 04:00:00	2016-05-24	2016	5	21	41	04:00:00	23.857
	West Sesoko	2016-05-24 05:00:00	2016-05-24	2016	5	21	41	05:00:00	24.122
	West Sesoko	2016-05-24 06:00:00	2016-05-24	2016	5	21	41	06:00:00	24.243
	West Sesoko	2016-05-24 07:00:00	2016-05-24	2016	5	21	41	07:00:00	24.122
	West Sesoko	2016-05-24 08:00:00	2016-05-24	2016	5	21	41	08:00:00	24.291
	West Sesoko	2016-05-24 09:00:00	2016-05-24	2016	5	21	41	09:00:00	24.243
	West Sesoko	2016-05-24 10:00:00	2016-05-24	2016	5	21	41	10:00:00	24.388
	West Sesoko	2016-05-24 11:00:00	2016-05-24	2016	5	21	41	11:00:00	24.871
	West Sesoko	2016-05-24 12:00:00	2016-05-24	2016	5	21	41	12:00:00	24.702
	West Sesoko	2016-05-24 13:00:00	2016-05-24	2016	5	21	41	13:00:00	24.605
	West Sesoko	2016-05-24 14:00:00	2016-05-24	2016	5	21	41	14:00:00	24.581
	West Sesoko	2016-05-24 15:00:00	2016-05-24	2016	5	21	41	15:00:00	24.919
	West Sesoko	2016-05-24 16:00:00	2016-05-24	2016	5	21	41	16:00:00	25.04
	West Sesoko	2016-05-24 17:00:00	2016-05-24	2016	5	21	41	17:00:00	25.065
	West Sesoko	2016-05-24 18:00:00	2016-05-24	2016	5	21	41	18:00:00	24.702
	West Sesoko	2016-05-24 19:00:00	2016-05-24	2016	5	21	41	19:00:00	24.677
	West Sesoko	2016-05-24 20:00:00	2016-05-24	2016	5	21	41	20:00:00	24.895
	West Sesoko	2016-05-24 21:00:00	2016-05-24	2016	5	21	41	21:00:00	24.219
	West Sesoko	2016-05-24 22:00:00	2016-05-24	2016	5	21	41	22:00:00	24.05
	West Sesoko	2016-05-24 23:00:00	2016-05-24	2016	5	21	41	23:00:00	24.46
	West Sesoko	2016-05-25	2016-05-25	2016	5	21	42	00:00:00	24.388
	West Sesoko	2016-05-25 01:00:00	2016-05-25	2016	5	21	42	01:00:00	24.195
	West Sesoko	2016-05-25 02:00:00	2016-05-25	2016	5	21	42	02:00:00	24.195
	West Sesoko	2016-05-25 03:00:00	2016-05-25	2016	5	21	42	03:00:00	24.388
	West Sesoko	2016-05-25 04:00:00	2016-05-25	2016	5	21	42	04:00:00	24.557
	West Sesoko	2016-05-25 05:00:00	2016-05-25	2016	5	21	42	05:00:00	24.363
	West Sesoko	2016-05-25 06:00:00	2016-05-25	2016	5	21	42	06:00:00	24.581
	West Sesoko	2016-05-25 07:00:00	2016-05-25	2016	5	21	42	07:00:00	24.557
	West Sesoko	2016-05-25 08:00:00	2016-05-25	2016	5	21	42	08:00:00	24.629
	West Sesoko	2016-05-25 09:00:00	2016-05-25	2016	5	21	42	09:00:00	24.339
	West Sesoko	2016-05-25 10:00:00	2016-05-25	2016	5	21	42	10:00:00	24.339
	West Sesoko	2016-05-25 11:00:00	2016-05-25	2016	5	21	42	11:00:00	24.122
	West Sesoko	2016-05-25 12:00:00	2016-05-25	2016	5	21	42	12:00:00	24.46
	West Sesoko	2016-05-25 13:00:00	2016-05-25	2016	5	21	42	13:00:00	24.798
	West Sesoko	2016-05-25 14:00:00	2016-05-25	2016	5	21	42	14:00:00	24.919
	West Sesoko	2016-05-25 15:00:00	2016-05-25	2016	5	21	42	15:00:00	24.992
	West Sesoko	2016-05-25 16:00:00	2016-05-25	2016	5	21	42	16:00:00	24.726
	West Sesoko	2016-05-25 17:00:00	2016-05-25	2016	5	21	42	17:00:00	24.291
	West Sesoko	2016-05-25 18:00:00	2016-05-25	2016	5	21	42	18:00:00	24.291
	West Sesoko	2016-05-25 19:00:00	2016-05-25	2016	5	21	42	19:00:00	24.098
	West Sesoko	2016-05-25 20:00:00	2016-05-25	2016	5	21	42	20:00:00	24.267
	West Sesoko	2016-05-25 21:00:00	2016-05-25	2016	5	21	42	21:00:00	24.339
	West Sesoko	2016-05-25 22:00:00	2016-05-25	2016	5	21	42	22:00:00	24.388
	West Sesoko	2016-05-25 23:00:00	2016-05-25	2016	5	21	42	23:00:00	24.315
	West Sesoko	2016-05-26	2016-05-26	2016	5	21	43	00:00:00	24.388
	West Sesoko	2016-05-26 01:00:00	2016-05-26	2016	5	21	43	01:00:00	24.388
	West Sesoko	2016-05-26 02:00:00	2016-05-26	2016	5	21	43	02:00:00	24.605
	West Sesoko	2016-05-26 03:00:00	2016-05-26	2016	5	21	43	03:00:00	24.605
	West Sesoko	2016-05-26 04:00:00	2016-05-26	2016	5	21	43	04:00:00	24.581
	West Sesoko	2016-05-26 05:00:00	2016-05-26	2016	5	21	43	05:00:00	24.557
	West Sesoko	2016-05-26 06:00:00	2016-05-26	2016	5	21	43	06:00:00	24.532
	West Sesoko	2016-05-26 07:00:00	2016-05-26	2016	5	21	43	07:00:00	24.557
	West Sesoko	2016-05-26 08:00:00	2016-05-26	2016	5	21	43	08:00:00	24.629
	West Sesoko	2016-05-26 09:00:00	2016-05-26	2016	5	21	43	09:00:00	24.557
	West Sesoko	2016-05-26 10:00:00	2016-05-26	2016	5	21	43	10:00:00	24.75
	West Sesoko	2016-05-26 11:00:00	2016-05-26	2016	5	21	43	11:00:00	25.186
	West Sesoko	2016-05-26 12:00:00	2016-05-26	2016	5	21	43	12:00:00	24.847
	West Sesoko	2016-05-26 13:00:00	2016-05-26	2016	5	21	43	13:00:00	24.702
	West Sesoko	2016-05-26 14:00:00	2016-05-26	2016	5	21	43	14:00:00	24.798
	West Sesoko	2016-05-26 15:00:00	2016-05-26	2016	5	21	43	15:00:00	25.647
	West Sesoko	2016-05-26 16:00:00	2016-05-26	2016	5	21	43	16:00:00	25.671
	West Sesoko	2016-05-26 17:00:00	2016-05-26	2016	5	21	43	17:00:00	25.55
	West Sesoko	2016-05-26 18:00:00	2016-05-26	2016	5	21	43	18:00:00	25.331
	West Sesoko	2016-05-26 19:00:00	2016-05-26	2016	5	21	43	19:00:00	25.234
	West Sesoko	2016-05-26 20:00:00	2016-05-26	2016	5	21	43	20:00:00	24.968
	West Sesoko	2016-05-26 21:00:00	2016-05-26	2016	5	21	43	21:00:00	25.113
	West Sesoko	2016-05-26 22:00:00	2016-05-26	2016	5	21	43	22:00:00	24.992
	West Sesoko	2016-05-26 23:00:00	2016-05-26	2016	5	21	43	23:00:00	24.75
	West Sesoko	2016-05-27	2016-05-27	2016	5	21	44	00:00:00	24.46
	West Sesoko	2016-05-27 01:00:00	2016-05-27	2016	5	21	44	01:00:00	24.412
	West Sesoko	2016-05-27 02:00:00	2016-05-27	2016	5	21	44	02:00:00	24.75
	West Sesoko	2016-05-27 03:00:00	2016-05-27	2016	5	21	44	03:00:00	24.702
	West Sesoko	2016-05-27 04:00:00	2016-05-27	2016	5	21	44	04:00:00	24.677
	West Sesoko	2016-05-27 05:00:00	2016-05-27	2016	5	21	44	05:00:00	24.774
	West Sesoko	2016-05-27 06:00:00	2016-05-27	2016	5	21	44	06:00:00	24.412
	West Sesoko	2016-05-27 07:00:00	2016-05-27	2016	5	21	44	07:00:00	24.074
	West Sesoko	2016-05-27 08:00:00	2016-05-27	2016	5	21	44	08:00:00	24.267
	West Sesoko	2016-05-27 09:00:00	2016-05-27	2016	5	21	44	09:00:00	24.412
	West Sesoko	2016-05-27 10:00:00	2016-05-27	2016	5	21	44	10:00:00	24.171
	West Sesoko	2016-05-27 11:00:00	2016-05-27	2016	5	21	44	11:00:00	24.774
	West Sesoko	2016-05-27 12:00:00	2016-05-27	2016	5	21	44	12:00:00	24.968
	West Sesoko	2016-05-27 13:00:00	2016-05-27	2016	5	21	44	13:00:00	24.726
	West Sesoko	2016-05-27 14:00:00	2016-05-27	2016	5	21	44	14:00:00	24.75
	West Sesoko	2016-05-27 15:00:00	2016-05-27	2016	5	21	44	15:00:00	25.72
	West Sesoko	2016-05-27 16:00:00	2016-05-27	2016	5	21	44	16:00:00	25.793
	West Sesoko	2016-05-27 17:00:00	2016-05-27	2016	5	21	44	17:00:00	26.426
	West Sesoko	2016-05-27 18:00:00	2016-05-27	2016	5	21	44	18:00:00	26.182
	West Sesoko	2016-05-27 19:00:00	2016-05-27	2016	5	21	44	19:00:00	25.793
	West Sesoko	2016-05-27 20:00:00	2016-05-27	2016	5	21	44	20:00:00	25.162
	West Sesoko	2016-05-27 21:00:00	2016-05-27	2016	5	21	44	21:00:00	25.793
	West Sesoko	2016-05-27 22:00:00	2016-05-27	2016	5	21	44	22:00:00	25.695
	West Sesoko	2016-05-27 23:00:00	2016-05-27	2016	5	21	44	23:00:00	25.404
	West Sesoko	2016-05-28	2016-05-28	2016	5	21	45	00:00:00	24.605
	West Sesoko	2016-05-28 01:00:00	2016-05-28	2016	5	21	45	01:00:00	25.234
	West Sesoko	2016-05-28 02:00:00	2016-05-28	2016	5	21	45	02:00:00	25.21
	West Sesoko	2016-05-28 03:00:00	2016-05-28	2016	5	21	45	03:00:00	25.065
	West Sesoko	2016-05-28 04:00:00	2016-05-28	2016	5	21	45	04:00:00	25.162
	West Sesoko	2016-05-28 05:00:00	2016-05-28	2016	5	21	45	05:00:00	25.331
	West Sesoko	2016-05-28 06:00:00	2016-05-28	2016	5	21	45	06:00:00	24.944
	West Sesoko	2016-05-28 07:00:00	2016-05-28	2016	5	21	45	07:00:00	24.944
	West Sesoko	2016-05-28 08:00:00	2016-05-28	2016	5	21	45	08:00:00	25.307
	West Sesoko	2016-05-28 09:00:00	2016-05-28	2016	5	21	45	09:00:00	25.258
	West Sesoko	2016-05-28 10:00:00	2016-05-28	2016	5	21	45	10:00:00	25.647
	West Sesoko	2016-05-28 11:00:00	2016-05-28	2016	5	21	45	11:00:00	25.817
	West Sesoko	2016-05-28 12:00:00	2016-05-28	2016	5	21	45	12:00:00	26.451
	West Sesoko	2016-05-28 13:00:00	2016-05-28	2016	5	21	45	13:00:00	25.914
	West Sesoko	2016-05-28 14:00:00	2016-05-28	2016	5	21	45	14:00:00	25.744
	West Sesoko	2016-05-28 15:00:00	2016-05-28	2016	5	21	45	15:00:00	25.598
	West Sesoko	2016-05-28 16:00:00	2016-05-28	2016	5	21	45	16:00:00	26.549
	West Sesoko	2016-05-28 17:00:00	2016-05-28	2016	5	21	45	17:00:00	25.234
	West Sesoko	2016-05-28 18:00:00	2016-05-28	2016	5	21	45	18:00:00	24.653
	West Sesoko	2016-05-28 19:00:00	2016-05-28	2016	5	21	45	19:00:00	24.629
	West Sesoko	2016-05-28 20:00:00	2016-05-28	2016	5	21	45	20:00:00	26.109
	West Sesoko	2016-05-28 21:00:00	2016-05-28	2016	5	21	45	21:00:00	26.061
	West Sesoko	2016-05-28 22:00:00	2016-05-28	2016	5	21	45	22:00:00	26.134
	West Sesoko	2016-05-28 23:00:00	2016-05-28	2016	5	21	45	23:00:00	26.207
	West Sesoko	2016-05-29	2016-05-29	2016	5	22	46	00:00:00	26.012
	West Sesoko	2016-05-29 01:00:00	2016-05-29	2016	5	22	46	01:00:00	26.109
	West Sesoko	2016-05-29 02:00:00	2016-05-29	2016	5	22	46	02:00:00	25.914
	West Sesoko	2016-05-29 03:00:00	2016-05-29	2016	5	22	46	03:00:00	26.036
	West Sesoko	2016-05-29 04:00:00	2016-05-29	2016	5	22	46	04:00:00	26.036
	West Sesoko	2016-05-29 05:00:00	2016-05-29	2016	5	22	46	05:00:00	25.355
	West Sesoko	2016-05-29 06:00:00	2016-05-29	2016	5	22	46	06:00:00	25.04
	West Sesoko	2016-05-29 07:00:00	2016-05-29	2016	5	22	46	07:00:00	25.793
	West Sesoko	2016-05-29 08:00:00	2016-05-29	2016	5	22	46	08:00:00	25.404
	West Sesoko	2016-05-29 09:00:00	2016-05-29	2016	5	22	46	09:00:00	25.793
	West Sesoko	2016-05-29 10:00:00	2016-05-29	2016	5	22	46	10:00:00	26.353
	West Sesoko	2016-05-29 11:00:00	2016-05-29	2016	5	22	46	11:00:00	26.231
	West Sesoko	2016-05-29 12:00:00	2016-05-29	2016	5	22	46	12:00:00	26.329
	West Sesoko	2016-05-29 13:00:00	2016-05-29	2016	5	22	46	13:00:00	26.598
	West Sesoko	2016-05-29 14:00:00	2016-05-29	2016	5	22	46	14:00:00	26.622
	West Sesoko	2016-05-29 15:00:00	2016-05-29	2016	5	22	46	15:00:00	26.329
	West Sesoko	2016-05-29 16:00:00	2016-05-29	2016	5	22	46	16:00:00	26.549
	West Sesoko	2016-05-29 17:00:00	2016-05-29	2016	5	22	46	17:00:00	26.402
	West Sesoko	2016-05-29 18:00:00	2016-05-29	2016	5	22	46	18:00:00	26.012
	West Sesoko	2016-05-29 19:00:00	2016-05-29	2016	5	22	46	19:00:00	26.207
	West Sesoko	2016-05-29 20:00:00	2016-05-29	2016	5	22	46	20:00:00	25.841
	West Sesoko	2016-05-29 21:00:00	2016-05-29	2016	5	22	46	21:00:00	25.939
	West Sesoko	2016-05-29 22:00:00	2016-05-29	2016	5	22	46	22:00:00	26.353
	West Sesoko	2016-05-29 23:00:00	2016-05-29	2016	5	22	46	23:00:00	26.475
	West Sesoko	2016-05-30	2016-05-30	2016	5	22	47	00:00:00	26.475
	West Sesoko	2016-05-30 01:00:00	2016-05-30	2016	5	22	47	01:00:00	26.475
	West Sesoko	2016-05-30 02:00:00	2016-05-30	2016	5	22	47	02:00:00	26.451
	West Sesoko	2016-05-30 03:00:00	2016-05-30	2016	5	22	47	03:00:00	26.353
	West Sesoko	2016-05-30 04:00:00	2016-05-30	2016	5	22	47	04:00:00	26.256
	West Sesoko	2016-05-30 05:00:00	2016-05-30	2016	5	22	47	05:00:00	26.304
	West Sesoko	2016-05-30 06:00:00	2016-05-30	2016	5	22	47	06:00:00	26.061
	West Sesoko	2016-05-30 07:00:00	2016-05-30	2016	5	22	47	07:00:00	25.647
	West Sesoko	2016-05-30 08:00:00	2016-05-30	2016	5	22	47	08:00:00	25.744
	West Sesoko	2016-05-30 09:00:00	2016-05-30	2016	5	22	47	09:00:00	26.036
	West Sesoko	2016-05-30 10:00:00	2016-05-30	2016	5	22	47	10:00:00	26.085
	West Sesoko	2016-05-30 11:00:00	2016-05-30	2016	5	22	47	11:00:00	26.671
	West Sesoko	2016-05-30 12:00:00	2016-05-30	2016	5	22	47	12:00:00	26.72
	West Sesoko	2016-05-30 13:00:00	2016-05-30	2016	5	22	47	13:00:00	26.818
	West Sesoko	2016-05-30 14:00:00	2016-05-30	2016	5	22	47	14:00:00	26.744
	West Sesoko	2016-05-30 15:00:00	2016-05-30	2016	5	22	47	15:00:00	26.646
	West Sesoko	2016-05-30 16:00:00	2016-05-30	2016	5	22	47	16:00:00	26.818
	West Sesoko	2016-05-30 17:00:00	2016-05-30	2016	5	22	47	17:00:00	26.402
	West Sesoko	2016-05-30 18:00:00	2016-05-30	2016	5	22	47	18:00:00	26.256
	West Sesoko	2016-05-30 19:00:00	2016-05-30	2016	5	22	47	19:00:00	25.137
	West Sesoko	2016-05-30 20:00:00	2016-05-30	2016	5	22	47	20:00:00	25.744
	West Sesoko	2016-05-30 21:00:00	2016-05-30	2016	5	22	47	21:00:00	25.283
	West Sesoko	2016-05-30 22:00:00	2016-05-30	2016	5	22	47	22:00:00	25.428
	West Sesoko	2016-05-30 23:00:00	2016-05-30	2016	5	22	47	23:00:00	25.501
	West Sesoko	2016-05-31	2016-05-31	2016	5	22	48	00:00:00	25.671
	West Sesoko	2016-05-31 01:00:00	2016-05-31	2016	5	22	48	01:00:00	25.793
	West Sesoko	2016-05-31 02:00:00	2016-05-31	2016	5	22	48	02:00:00	25.671
	West Sesoko	2016-05-31 03:00:00	2016-05-31	2016	5	22	48	03:00:00	25.72
	West Sesoko	2016-05-31 04:00:00	2016-05-31	2016	5	22	48	04:00:00	25.768
	West Sesoko	2016-05-31 05:00:00	2016-05-31	2016	5	22	48	05:00:00	26.085
	West Sesoko	2016-05-31 06:00:00	2016-05-31	2016	5	22	48	06:00:00	26.061
	West Sesoko	2016-05-31 07:00:00	2016-05-31	2016	5	22	48	07:00:00	26.036
	West Sesoko	2016-05-31 08:00:00	2016-05-31	2016	5	22	48	08:00:00	26.378
	West Sesoko	2016-05-31 09:00:00	2016-05-31	2016	5	22	48	09:00:00	26.207
	West Sesoko	2016-05-31 10:00:00	2016-05-31	2016	5	22	48	10:00:00	26.5
	West Sesoko	2016-05-31 11:00:00	2016-05-31	2016	5	22	48	11:00:00	26.524
	West Sesoko	2016-05-31 12:00:00	2016-05-31	2016	5	22	48	12:00:00	26.744
	West Sesoko	2016-05-31 13:00:00	2016-05-31	2016	5	22	48	13:00:00	26.769
	West Sesoko	2016-05-31 14:00:00	2016-05-31	2016	5	22	48	14:00:00	26.769
	West Sesoko	2016-05-31 15:00:00	2016-05-31	2016	5	22	48	15:00:00	26.769
	West Sesoko	2016-05-31 16:00:00	2016-05-31	2016	5	22	48	16:00:00	26.524
	West Sesoko	2016-05-31 17:00:00	2016-05-31	2016	5	22	48	17:00:00	26.671
	West Sesoko	2016-05-31 18:00:00	2016-05-31	2016	5	22	48	18:00:00	26.646
	West Sesoko	2016-05-31 19:00:00	2016-05-31	2016	5	22	48	19:00:00	25.987
	West Sesoko	2016-05-31 20:00:00	2016-05-31	2016	5	22	48	20:00:00	25.793
	West Sesoko	2016-05-31 21:00:00	2016-05-31	2016	5	22	48	21:00:00	26.5
	West Sesoko	2016-05-31 22:00:00	2016-05-31	2016	5	22	48	22:00:00	26.5
	West Sesoko	2016-05-31 23:00:00	2016-05-31	2016	5	22	48	23:00:00	26.451
	West Sesoko	2016-06-01	2016-06-01	2016	6	22	49	00:00:00	26.353
	West Sesoko	2016-06-01 01:00:00	2016-06-01	2016	6	22	49	01:00:00	26.646
	West Sesoko	2016-06-01 02:00:00	2016-06-01	2016	6	22	49	02:00:00	26.475
	West Sesoko	2016-06-01 03:00:00	2016-06-01	2016	6	22	49	03:00:00	26.744
	West Sesoko	2016-06-01 04:00:00	2016-06-01	2016	6	22	49	04:00:00	26.549
	West Sesoko	2016-06-01 05:00:00	2016-06-01	2016	6	22	49	05:00:00	26.402
	West Sesoko	2016-06-01 06:00:00	2016-06-01	2016	6	22	49	06:00:00	26.671
	West Sesoko	2016-06-01 07:00:00	2016-06-01	2016	6	22	49	07:00:00	26.622
	West Sesoko	2016-06-01 08:00:00	2016-06-01	2016	6	22	49	08:00:00	26.646
	West Sesoko	2016-06-01 09:00:00	2016-06-01	2016	6	22	49	09:00:00	26.622
	West Sesoko	2016-06-01 10:00:00	2016-06-01	2016	6	22	49	10:00:00	26.744
	West Sesoko	2016-06-01 11:00:00	2016-06-01	2016	6	22	49	11:00:00	26.744
	West Sesoko	2016-06-01 12:00:00	2016-06-01	2016	6	22	49	12:00:00	26.842
	West Sesoko	2016-06-01 13:00:00	2016-06-01	2016	6	22	49	13:00:00	26.989
	West Sesoko	2016-06-01 14:00:00	2016-06-01	2016	6	22	49	14:00:00	27.014
	West Sesoko	2016-06-01 15:00:00	2016-06-01	2016	6	22	49	15:00:00	26.94
	West Sesoko	2016-06-01 16:00:00	2016-06-01	2016	6	22	49	16:00:00	26.793
	West Sesoko	2016-06-01 17:00:00	2016-06-01	2016	6	22	49	17:00:00	26.965
	West Sesoko	2016-06-01 18:00:00	2016-06-01	2016	6	22	49	18:00:00	26.793
	West Sesoko	2016-06-01 19:00:00	2016-06-01	2016	6	22	49	19:00:00	26.94
	West Sesoko	2016-06-01 20:00:00	2016-06-01	2016	6	22	49	20:00:00	26.744
	West Sesoko	2016-06-01 21:00:00	2016-06-01	2016	6	22	49	21:00:00	26.744
	West Sesoko	2016-06-01 22:00:00	2016-06-01	2016	6	22	49	22:00:00	26.744
	West Sesoko	2016-06-01 23:00:00	2016-06-01	2016	6	22	49	23:00:00	26.72
	West Sesoko	2016-06-02	2016-06-02	2016	6	22	50	00:00:00	26.695
	West Sesoko	2016-06-02 01:00:00	2016-06-02	2016	6	22	50	01:00:00	26.695
	West Sesoko	2016-06-02 02:00:00	2016-06-02	2016	6	22	50	02:00:00	26.695
	West Sesoko	2016-06-02 03:00:00	2016-06-02	2016	6	22	50	03:00:00	26.671
	West Sesoko	2016-06-02 04:00:00	2016-06-02	2016	6	22	50	04:00:00	26.671
	West Sesoko	2016-06-02 05:00:00	2016-06-02	2016	6	22	50	05:00:00	26.524
	West Sesoko	2016-06-02 06:00:00	2016-06-02	2016	6	22	50	06:00:00	26.598
	West Sesoko	2016-06-02 07:00:00	2016-06-02	2016	6	22	50	07:00:00	26.061
	West Sesoko	2016-06-02 08:00:00	2016-06-02	2016	6	22	50	08:00:00	25.21
	West Sesoko	2016-06-02 09:00:00	2016-06-02	2016	6	22	50	09:00:00	25.38
	West Sesoko	2016-06-02 10:00:00	2016-06-02	2016	6	22	50	10:00:00	25.623
	West Sesoko	2016-06-02 11:00:00	2016-06-02	2016	6	22	50	11:00:00	25.671
	West Sesoko	2016-06-02 12:00:00	2016-06-02	2016	6	22	50	12:00:00	25.817
	West Sesoko	2016-06-02 13:00:00	2016-06-02	2016	6	22	50	13:00:00	25.914
	West Sesoko	2016-06-02 14:00:00	2016-06-02	2016	6	22	50	14:00:00	25.866
	West Sesoko	2016-06-02 15:00:00	2016-06-02	2016	6	22	50	15:00:00	25.744
	West Sesoko	2016-06-02 16:00:00	2016-06-02	2016	6	22	50	16:00:00	25.89
	West Sesoko	2016-06-02 17:00:00	2016-06-02	2016	6	22	50	17:00:00	26.061
	West Sesoko	2016-06-02 18:00:00	2016-06-02	2016	6	22	50	18:00:00	26.304
	West Sesoko	2016-06-02 19:00:00	2016-06-02	2016	6	22	50	19:00:00	26.573
	West Sesoko	2016-06-02 20:00:00	2016-06-02	2016	6	22	50	20:00:00	26.5
	West Sesoko	2016-06-02 21:00:00	2016-06-02	2016	6	22	50	21:00:00	26.451
	West Sesoko	2016-06-02 22:00:00	2016-06-02	2016	6	22	50	22:00:00	25.065
	West Sesoko	2016-06-02 23:00:00	2016-06-02	2016	6	22	50	23:00:00	25.866
	West Sesoko	2016-06-03	2016-06-03	2016	6	22	51	00:00:00	26.28
	West Sesoko	2016-06-03 01:00:00	2016-06-03	2016	6	22	51	01:00:00	26.256
	West Sesoko	2016-06-03 02:00:00	2016-06-03	2016	6	22	51	02:00:00	26.549
	West Sesoko	2016-06-03 03:00:00	2016-06-03	2016	6	22	51	03:00:00	26.5
	West Sesoko	2016-06-03 04:00:00	2016-06-03	2016	6	22	51	04:00:00	26.524
	West Sesoko	2016-06-03 05:00:00	2016-06-03	2016	6	22	51	05:00:00	26.5
	West Sesoko	2016-06-03 06:00:00	2016-06-03	2016	6	22	51	06:00:00	26.451
	West Sesoko	2016-06-03 07:00:00	2016-06-03	2016	6	22	51	07:00:00	26.231
	West Sesoko	2016-06-03 08:00:00	2016-06-03	2016	6	22	51	08:00:00	26.402
	West Sesoko	2016-06-03 09:00:00	2016-06-03	2016	6	22	51	09:00:00	26.353
	West Sesoko	2016-06-03 10:00:00	2016-06-03	2016	6	22	51	10:00:00	26.329
	West Sesoko	2016-06-03 11:00:00	2016-06-03	2016	6	22	51	11:00:00	26.28
	West Sesoko	2016-06-03 12:00:00	2016-06-03	2016	6	22	51	12:00:00	26.158
	West Sesoko	2016-06-03 13:00:00	2016-06-03	2016	6	22	51	13:00:00	25.987
	West Sesoko	2016-06-03 14:00:00	2016-06-03	2016	6	22	51	14:00:00	26.134
	West Sesoko	2016-06-03 15:00:00	2016-06-03	2016	6	22	51	15:00:00	26.329
	West Sesoko	2016-06-03 16:00:00	2016-06-03	2016	6	22	51	16:00:00	26.329
	West Sesoko	2016-06-03 17:00:00	2016-06-03	2016	6	22	51	17:00:00	26.28
	West Sesoko	2016-06-03 18:00:00	2016-06-03	2016	6	22	51	18:00:00	26.207
	West Sesoko	2016-06-03 19:00:00	2016-06-03	2016	6	22	51	19:00:00	26.231
	West Sesoko	2016-06-03 20:00:00	2016-06-03	2016	6	22	51	20:00:00	26.134
	West Sesoko	2016-06-03 21:00:00	2016-06-03	2016	6	22	51	21:00:00	25.939
	West Sesoko	2016-06-03 22:00:00	2016-06-03	2016	6	22	51	22:00:00	25.963
	West Sesoko	2016-06-03 23:00:00	2016-06-03	2016	6	22	51	23:00:00	25.914
	West Sesoko	2016-06-04	2016-06-04	2016	6	22	52	00:00:00	25.914
	West Sesoko	2016-06-04 01:00:00	2016-06-04	2016	6	22	52	01:00:00	25.89
	West Sesoko	2016-06-04 02:00:00	2016-06-04	2016	6	22	52	02:00:00	25.963
	West Sesoko	2016-06-04 03:00:00	2016-06-04	2016	6	22	52	03:00:00	26.085
	West Sesoko	2016-06-04 04:00:00	2016-06-04	2016	6	22	52	04:00:00	26.109
	West Sesoko	2016-06-04 05:00:00	2016-06-04	2016	6	22	52	05:00:00	26.061
	West Sesoko	2016-06-04 06:00:00	2016-06-04	2016	6	22	52	06:00:00	25.89
	West Sesoko	2016-06-04 07:00:00	2016-06-04	2016	6	22	52	07:00:00	25.404
	West Sesoko	2016-06-04 08:00:00	2016-06-04	2016	6	22	52	08:00:00	25.671
	West Sesoko	2016-06-04 09:00:00	2016-06-04	2016	6	22	52	09:00:00	25.477
	West Sesoko	2016-06-04 10:00:00	2016-06-04	2016	6	22	52	10:00:00	25.866
	West Sesoko	2016-06-04 11:00:00	2016-06-04	2016	6	22	52	11:00:00	26.378
	West Sesoko	2016-06-04 12:00:00	2016-06-04	2016	6	22	52	12:00:00	26.72
	West Sesoko	2016-06-04 13:00:00	2016-06-04	2016	6	22	52	13:00:00	26.622
	West Sesoko	2016-06-04 14:00:00	2016-06-04	2016	6	22	52	14:00:00	26.426
	West Sesoko	2016-06-04 15:00:00	2016-06-04	2016	6	22	52	15:00:00	26.818
	West Sesoko	2016-06-04 16:00:00	2016-06-04	2016	6	22	52	16:00:00	26.72
	West Sesoko	2016-06-04 17:00:00	2016-06-04	2016	6	22	52	17:00:00	26.549
	West Sesoko	2016-06-04 18:00:00	2016-06-04	2016	6	22	52	18:00:00	26.378
	West Sesoko	2016-06-04 19:00:00	2016-06-04	2016	6	22	52	19:00:00	26.158
	West Sesoko	2016-06-04 20:00:00	2016-06-04	2016	6	22	52	20:00:00	26.012
	West Sesoko	2016-06-04 21:00:00	2016-06-04	2016	6	22	52	21:00:00	26.256
	West Sesoko	2016-06-04 22:00:00	2016-06-04	2016	6	22	52	22:00:00	25.137
	West Sesoko	2016-06-04 23:00:00	2016-06-04	2016	6	22	52	23:00:00	25.623
	West Sesoko	2016-06-05	2016-06-05	2016	6	23	53	00:00:00	25.404
	West Sesoko	2016-06-05 01:00:00	2016-06-05	2016	6	23	53	01:00:00	25.38
	West Sesoko	2016-06-05 02:00:00	2016-06-05	2016	6	23	53	02:00:00	25.453
	West Sesoko	2016-06-05 03:00:00	2016-06-05	2016	6	23	53	03:00:00	25.21
	West Sesoko	2016-06-05 04:00:00	2016-06-05	2016	6	23	53	04:00:00	25.453
	West Sesoko	2016-06-05 05:00:00	2016-06-05	2016	6	23	53	05:00:00	24.774
	West Sesoko	2016-06-05 06:00:00	2016-06-05	2016	6	23	53	06:00:00	25.186
	West Sesoko	2016-06-05 07:00:00	2016-06-05	2016	6	23	53	07:00:00	25.331
	West Sesoko	2016-06-05 08:00:00	2016-06-05	2016	6	23	53	08:00:00	25.234
	West Sesoko	2016-06-05 09:00:00	2016-06-05	2016	6	23	53	09:00:00	25.234
	West Sesoko	2016-06-05 10:00:00	2016-06-05	2016	6	23	53	10:00:00	25.162
	West Sesoko	2016-06-05 11:00:00	2016-06-05	2016	6	23	53	11:00:00	25.38
	West Sesoko	2016-06-05 12:00:00	2016-06-05	2016	6	23	53	12:00:00	24.944
	West Sesoko	2016-06-05 13:00:00	2016-06-05	2016	6	23	53	13:00:00	25.307
	West Sesoko	2016-06-05 14:00:00	2016-06-05	2016	6	23	53	14:00:00	25.38
	West Sesoko	2016-06-05 15:00:00	2016-06-05	2016	6	23	53	15:00:00	25.38
	West Sesoko	2016-06-05 16:00:00	2016-06-05	2016	6	23	53	16:00:00	25.307
	West Sesoko	2016-06-05 17:00:00	2016-06-05	2016	6	23	53	17:00:00	24.944
	West Sesoko	2016-06-05 18:00:00	2016-06-05	2016	6	23	53	18:00:00	25.186
	West Sesoko	2016-06-05 19:00:00	2016-06-05	2016	6	23	53	19:00:00	25.331
	West Sesoko	2016-06-05 20:00:00	2016-06-05	2016	6	23	53	20:00:00	25.258
	West Sesoko	2016-06-05 21:00:00	2016-06-05	2016	6	23	53	21:00:00	25.065
	West Sesoko	2016-06-05 22:00:00	2016-06-05	2016	6	23	53	22:00:00	24.992
	West Sesoko	2016-06-05 23:00:00	2016-06-05	2016	6	23	53	23:00:00	24.968
	West Sesoko	2016-06-06	2016-06-06	2016	6	23	54	00:00:00	24.992
	West Sesoko	2016-06-06 01:00:00	2016-06-06	2016	6	23	54	01:00:00	25.065
	West Sesoko	2016-06-06 02:00:00	2016-06-06	2016	6	23	54	02:00:00	24.968
	West Sesoko	2016-06-06 03:00:00	2016-06-06	2016	6	23	54	03:00:00	24.968
	West Sesoko	2016-06-06 04:00:00	2016-06-06	2016	6	23	54	04:00:00	24.992
	West Sesoko	2016-06-06 05:00:00	2016-06-06	2016	6	23	54	05:00:00	25.065
	West Sesoko	2016-06-06 06:00:00	2016-06-06	2016	6	23	54	06:00:00	24.992
	West Sesoko	2016-06-06 07:00:00	2016-06-06	2016	6	23	54	07:00:00	24.992
	West Sesoko	2016-06-06 08:00:00	2016-06-06	2016	6	23	54	08:00:00	25.137
	West Sesoko	2016-06-06 09:00:00	2016-06-06	2016	6	23	54	09:00:00	25.186
	West Sesoko	2016-06-06 10:00:00	2016-06-06	2016	6	23	54	10:00:00	25.258
	West Sesoko	2016-06-06 11:00:00	2016-06-06	2016	6	23	54	11:00:00	25.477
	West Sesoko	2016-06-06 12:00:00	2016-06-06	2016	6	23	54	12:00:00	25.55
	West Sesoko	2016-06-06 13:00:00	2016-06-06	2016	6	23	54	13:00:00	25.355
	West Sesoko	2016-06-06 14:00:00	2016-06-06	2016	6	23	54	14:00:00	25.404
	West Sesoko	2016-06-06 15:00:00	2016-06-06	2016	6	23	54	15:00:00	25.137
	West Sesoko	2016-06-06 16:00:00	2016-06-06	2016	6	23	54	16:00:00	25.089
	West Sesoko	2016-06-06 17:00:00	2016-06-06	2016	6	23	54	17:00:00	25.065
	West Sesoko	2016-06-06 18:00:00	2016-06-06	2016	6	23	54	18:00:00	25.283
	West Sesoko	2016-06-06 19:00:00	2016-06-06	2016	6	23	54	19:00:00	25.234
	West Sesoko	2016-06-06 20:00:00	2016-06-06	2016	6	23	54	20:00:00	25.21
	West Sesoko	2016-06-06 21:00:00	2016-06-06	2016	6	23	54	21:00:00	25.186
	West Sesoko	2016-06-06 22:00:00	2016-06-06	2016	6	23	54	22:00:00	25.453
	West Sesoko	2016-06-06 23:00:00	2016-06-06	2016	6	23	54	23:00:00	25.72
	West Sesoko	2016-06-07	2016-06-07	2016	6	23	55	00:00:00	25.647
	West Sesoko	2016-06-07 01:00:00	2016-06-07	2016	6	23	55	01:00:00	25.501
	West Sesoko	2016-06-07 02:00:00	2016-06-07	2016	6	23	55	02:00:00	25.428
	West Sesoko	2016-06-07 03:00:00	2016-06-07	2016	6	23	55	03:00:00	25.186
	West Sesoko	2016-06-07 04:00:00	2016-06-07	2016	6	23	55	04:00:00	24.919
	West Sesoko	2016-06-07 05:00:00	2016-06-07	2016	6	23	55	05:00:00	24.992
	West Sesoko	2016-06-07 06:00:00	2016-06-07	2016	6	23	55	06:00:00	24.992
	West Sesoko	2016-06-07 07:00:00	2016-06-07	2016	6	23	55	07:00:00	25.137
	West Sesoko	2016-06-07 08:00:00	2016-06-07	2016	6	23	55	08:00:00	25.331
	West Sesoko	2016-06-07 09:00:00	2016-06-07	2016	6	23	55	09:00:00	25.258
	West Sesoko	2016-06-07 10:00:00	2016-06-07	2016	6	23	55	10:00:00	25.501
	West Sesoko	2016-06-07 11:00:00	2016-06-07	2016	6	23	55	11:00:00	25.671
	West Sesoko	2016-06-07 12:00:00	2016-06-07	2016	6	23	55	12:00:00	26.207
	West Sesoko	2016-06-07 13:00:00	2016-06-07	2016	6	23	55	13:00:00	26.378
	West Sesoko	2016-06-07 14:00:00	2016-06-07	2016	6	23	55	14:00:00	26.158
	West Sesoko	2016-06-07 15:00:00	2016-06-07	2016	6	23	55	15:00:00	26.109
	West Sesoko	2016-06-07 16:00:00	2016-06-07	2016	6	23	55	16:00:00	26.085
	West Sesoko	2016-06-07 17:00:00	2016-06-07	2016	6	23	55	17:00:00	25.987
	West Sesoko	2016-06-07 18:00:00	2016-06-07	2016	6	23	55	18:00:00	25.939
	West Sesoko	2016-06-07 19:00:00	2016-06-07	2016	6	23	55	19:00:00	25.598
	West Sesoko	2016-06-07 20:00:00	2016-06-07	2016	6	23	55	20:00:00	25.695
	West Sesoko	2016-06-07 21:00:00	2016-06-07	2016	6	23	55	21:00:00	25.768
	West Sesoko	2016-06-07 22:00:00	2016-06-07	2016	6	23	55	22:00:00	25.768
	West Sesoko	2016-06-07 23:00:00	2016-06-07	2016	6	23	55	23:00:00	25.72
	West Sesoko	2016-06-08	2016-06-08	2016	6	23	56	00:00:00	25.841
	West Sesoko	2016-06-08 01:00:00	2016-06-08	2016	6	23	56	01:00:00	25.817
	West Sesoko	2016-06-08 02:00:00	2016-06-08	2016	6	23	56	02:00:00	25.186
	West Sesoko	2016-06-08 03:00:00	2016-06-08	2016	6	23	56	03:00:00	25.428
	West Sesoko	2016-06-08 04:00:00	2016-06-08	2016	6	23	56	04:00:00	25.671
	West Sesoko	2016-06-08 05:00:00	2016-06-08	2016	6	23	56	05:00:00	25.647
	West Sesoko	2016-06-08 06:00:00	2016-06-08	2016	6	23	56	06:00:00	25.404
	West Sesoko	2016-06-08 07:00:00	2016-06-08	2016	6	23	56	07:00:00	25.258
	West Sesoko	2016-06-08 08:00:00	2016-06-08	2016	6	23	56	08:00:00	25.162
	West Sesoko	2016-06-08 09:00:00	2016-06-08	2016	6	23	56	09:00:00	25.307
	West Sesoko	2016-06-08 10:00:00	2016-06-08	2016	6	23	56	10:00:00	25.186
	West Sesoko	2016-06-08 11:00:00	2016-06-08	2016	6	23	56	11:00:00	25.501
	West Sesoko	2016-06-08 12:00:00	2016-06-08	2016	6	23	56	12:00:00	25.355
	West Sesoko	2016-06-08 13:00:00	2016-06-08	2016	6	23	56	13:00:00	26.378
	West Sesoko	2016-06-08 14:00:00	2016-06-08	2016	6	23	56	14:00:00	25.866
	West Sesoko	2016-06-08 15:00:00	2016-06-08	2016	6	23	56	15:00:00	25.525
	West Sesoko	2016-06-08 16:00:00	2016-06-08	2016	6	23	56	16:00:00	24.798
	West Sesoko	2016-06-08 17:00:00	2016-06-08	2016	6	23	56	17:00:00	24.919
	West Sesoko	2016-06-08 18:00:00	2016-06-08	2016	6	23	56	18:00:00	25.016
	West Sesoko	2016-06-08 19:00:00	2016-06-08	2016	6	23	56	19:00:00	25.21
	West Sesoko	2016-06-08 20:00:00	2016-06-08	2016	6	23	56	20:00:00	25.817
	West Sesoko	2016-06-08 21:00:00	2016-06-08	2016	6	23	56	21:00:00	25.866
	West Sesoko	2016-06-08 22:00:00	2016-06-08	2016	6	23	56	22:00:00	25.744
	West Sesoko	2016-06-08 23:00:00	2016-06-08	2016	6	23	56	23:00:00	25.671
	West Sesoko	2016-06-09	2016-06-09	2016	6	23	57	00:00:00	25.744
	West Sesoko	2016-06-09 01:00:00	2016-06-09	2016	6	23	57	01:00:00	25.817
	West Sesoko	2016-06-09 02:00:00	2016-06-09	2016	6	23	57	02:00:00	25.817
	West Sesoko	2016-06-09 03:00:00	2016-06-09	2016	6	23	57	03:00:00	25.744
	West Sesoko	2016-06-09 04:00:00	2016-06-09	2016	6	23	57	04:00:00	25.768
	West Sesoko	2016-06-09 05:00:00	2016-06-09	2016	6	23	57	05:00:00	25.768
	West Sesoko	2016-06-09 06:00:00	2016-06-09	2016	6	23	57	06:00:00	25.695
	West Sesoko	2016-06-09 07:00:00	2016-06-09	2016	6	23	57	07:00:00	25.768
	West Sesoko	2016-06-09 08:00:00	2016-06-09	2016	6	23	57	08:00:00	26.329
	West Sesoko	2016-06-09 09:00:00	2016-06-09	2016	6	23	57	09:00:00	26.5
	West Sesoko	2016-06-09 10:00:00	2016-06-09	2016	6	23	57	10:00:00	26.524
	West Sesoko	2016-06-09 11:00:00	2016-06-09	2016	6	23	57	11:00:00	25.113
	West Sesoko	2016-06-09 12:00:00	2016-06-09	2016	6	23	57	12:00:00	26.109
	West Sesoko	2016-06-09 13:00:00	2016-06-09	2016	6	23	57	13:00:00	26.5
	West Sesoko	2016-06-09 14:00:00	2016-06-09	2016	6	23	57	14:00:00	26.72
	West Sesoko	2016-06-09 15:00:00	2016-06-09	2016	6	23	57	15:00:00	26.353
	West Sesoko	2016-06-09 16:00:00	2016-06-09	2016	6	23	57	16:00:00	26.28
	West Sesoko	2016-06-09 17:00:00	2016-06-09	2016	6	23	57	17:00:00	26.353
	West Sesoko	2016-06-09 18:00:00	2016-06-09	2016	6	23	57	18:00:00	26.378
	West Sesoko	2016-06-09 19:00:00	2016-06-09	2016	6	23	57	19:00:00	26.182
	West Sesoko	2016-06-09 20:00:00	2016-06-09	2016	6	23	57	20:00:00	26.061
	West Sesoko	2016-06-09 21:00:00	2016-06-09	2016	6	23	57	21:00:00	26.109
	West Sesoko	2016-06-09 22:00:00	2016-06-09	2016	6	23	57	22:00:00	26.134
	West Sesoko	2016-06-09 23:00:00	2016-06-09	2016	6	23	57	23:00:00	26.036
	West Sesoko	2016-06-10	2016-06-10	2016	6	23	58	00:00:00	25.987
	West Sesoko	2016-06-10 01:00:00	2016-06-10	2016	6	23	58	01:00:00	25.89
	West Sesoko	2016-06-10 02:00:00	2016-06-10	2016	6	23	58	02:00:00	25.55
	West Sesoko	2016-06-10 03:00:00	2016-06-10	2016	6	23	58	03:00:00	25.598
	West Sesoko	2016-06-10 04:00:00	2016-06-10	2016	6	23	58	04:00:00	25.234
	West Sesoko	2016-06-10 05:00:00	2016-06-10	2016	6	23	58	05:00:00	25.355
	West Sesoko	2016-06-10 06:00:00	2016-06-10	2016	6	23	58	06:00:00	25.38
	West Sesoko	2016-06-10 07:00:00	2016-06-10	2016	6	23	58	07:00:00	25.404
	West Sesoko	2016-06-10 08:00:00	2016-06-10	2016	6	23	58	08:00:00	25.914
	West Sesoko	2016-06-10 09:00:00	2016-06-10	2016	6	23	58	09:00:00	26.5
	West Sesoko	2016-06-10 10:00:00	2016-06-10	2016	6	23	58	10:00:00	26.573
	West Sesoko	2016-06-10 11:00:00	2016-06-10	2016	6	23	58	11:00:00	26.158
	West Sesoko	2016-06-10 12:00:00	2016-06-10	2016	6	23	58	12:00:00	25.89
	West Sesoko	2016-06-10 13:00:00	2016-06-10	2016	6	23	58	13:00:00	26.72
	West Sesoko	2016-06-10 14:00:00	2016-06-10	2016	6	23	58	14:00:00	26.524
	West Sesoko	2016-06-10 15:00:00	2016-06-10	2016	6	23	58	15:00:00	26.402
	West Sesoko	2016-06-10 16:00:00	2016-06-10	2016	6	23	58	16:00:00	26.916
	West Sesoko	2016-06-10 17:00:00	2016-06-10	2016	6	23	58	17:00:00	26.842
	West Sesoko	2016-06-10 18:00:00	2016-06-10	2016	6	23	58	18:00:00	26.769
	West Sesoko	2016-06-10 19:00:00	2016-06-10	2016	6	23	58	19:00:00	26.695
	West Sesoko	2016-06-10 20:00:00	2016-06-10	2016	6	23	58	20:00:00	26.646
	West Sesoko	2016-06-10 21:00:00	2016-06-10	2016	6	23	58	21:00:00	26.475
	West Sesoko	2016-06-10 22:00:00	2016-06-10	2016	6	23	58	22:00:00	26.573
	West Sesoko	2016-06-10 23:00:00	2016-06-10	2016	6	23	58	23:00:00	26.426
	West Sesoko	2016-06-11	2016-06-11	2016	6	23	59	00:00:00	26.256
	West Sesoko	2016-06-11 01:00:00	2016-06-11	2016	6	23	59	01:00:00	26.256
	West Sesoko	2016-06-11 02:00:00	2016-06-11	2016	6	23	59	02:00:00	26.085
	West Sesoko	2016-06-11 03:00:00	2016-06-11	2016	6	23	59	03:00:00	25.307
	West Sesoko	2016-06-11 04:00:00	2016-06-11	2016	6	23	59	04:00:00	25.525
	West Sesoko	2016-06-11 05:00:00	2016-06-11	2016	6	23	59	05:00:00	25.428
	West Sesoko	2016-06-11 06:00:00	2016-06-11	2016	6	23	59	06:00:00	25.841
	West Sesoko	2016-06-11 07:00:00	2016-06-11	2016	6	23	59	07:00:00	26.085
	West Sesoko	2016-06-11 08:00:00	2016-06-11	2016	6	23	59	08:00:00	26.158
	West Sesoko	2016-06-11 09:00:00	2016-06-11	2016	6	23	59	09:00:00	26.304
	West Sesoko	2016-06-11 10:00:00	2016-06-11	2016	6	23	59	10:00:00	26.304
	West Sesoko	2016-06-11 11:00:00	2016-06-11	2016	6	23	59	11:00:00	26.256
	West Sesoko	2016-06-11 12:00:00	2016-06-11	2016	6	23	59	12:00:00	26.329
	West Sesoko	2016-06-11 13:00:00	2016-06-11	2016	6	23	59	13:00:00	26.426
	West Sesoko	2016-06-11 14:00:00	2016-06-11	2016	6	23	59	14:00:00	26.402
	West Sesoko	2016-06-11 15:00:00	2016-06-11	2016	6	23	59	15:00:00	26.426
	West Sesoko	2016-06-11 16:00:00	2016-06-11	2016	6	23	59	16:00:00	26.402
	West Sesoko	2016-06-11 17:00:00	2016-06-11	2016	6	23	59	17:00:00	26.5
	West Sesoko	2016-06-11 18:00:00	2016-06-11	2016	6	23	59	18:00:00	26.524
	West Sesoko	2016-06-11 19:00:00	2016-06-11	2016	6	23	59	19:00:00	26.451
	West Sesoko	2016-06-11 20:00:00	2016-06-11	2016	6	23	59	20:00:00	26.402
	West Sesoko	2016-06-11 21:00:00	2016-06-11	2016	6	23	59	21:00:00	26.426
	West Sesoko	2016-06-11 22:00:00	2016-06-11	2016	6	23	59	22:00:00	26.378
	West Sesoko	2016-06-11 23:00:00	2016-06-11	2016	6	23	59	23:00:00	26.353
	West Sesoko	2016-06-12	2016-06-12	2016	6	24	60	00:00:00	26.28
	West Sesoko	2016-06-12 01:00:00	2016-06-12	2016	6	24	60	01:00:00	26.158
	West Sesoko	2016-06-12 02:00:00	2016-06-12	2016	6	24	60	02:00:00	26.109
	West Sesoko	2016-06-12 03:00:00	2016-06-12	2016	6	24	60	03:00:00	26.134
	West Sesoko	2016-06-12 04:00:00	2016-06-12	2016	6	24	60	04:00:00	26.061
	West Sesoko	2016-06-12 05:00:00	2016-06-12	2016	6	24	60	05:00:00	26.109
	West Sesoko	2016-06-12 06:00:00	2016-06-12	2016	6	24	60	06:00:00	26.134
	West Sesoko	2016-06-12 07:00:00	2016-06-12	2016	6	24	60	07:00:00	26.134
	West Sesoko	2016-06-12 08:00:00	2016-06-12	2016	6	24	60	08:00:00	26.134
	West Sesoko	2016-06-12 09:00:00	2016-06-12	2016	6	24	60	09:00:00	26.158
	West Sesoko	2016-06-12 10:00:00	2016-06-12	2016	6	24	60	10:00:00	26.207
	West Sesoko	2016-06-12 11:00:00	2016-06-12	2016	6	24	60	11:00:00	26.207
	West Sesoko	2016-06-12 12:00:00	2016-06-12	2016	6	24	60	12:00:00	26.231
	West Sesoko	2016-06-12 13:00:00	2016-06-12	2016	6	24	60	13:00:00	26.158
	West Sesoko	2016-06-12 14:00:00	2016-06-12	2016	6	24	60	14:00:00	26.012
	West Sesoko	2016-06-12 15:00:00	2016-06-12	2016	6	24	60	15:00:00	25.598
	West Sesoko	2016-06-12 16:00:00	2016-06-12	2016	6	24	60	16:00:00	25.817
	West Sesoko	2016-06-12 17:00:00	2016-06-12	2016	6	24	60	17:00:00	25.963
	West Sesoko	2016-06-12 18:00:00	2016-06-12	2016	6	24	60	18:00:00	25.963
	West Sesoko	2016-06-12 19:00:00	2016-06-12	2016	6	24	60	19:00:00	25.963
	West Sesoko	2016-06-12 20:00:00	2016-06-12	2016	6	24	60	20:00:00	25.963
	West Sesoko	2016-06-12 21:00:00	2016-06-12	2016	6	24	60	21:00:00	25.939
	West Sesoko	2016-06-12 22:00:00	2016-06-12	2016	6	24	60	22:00:00	25.939
	West Sesoko	2016-06-12 23:00:00	2016-06-12	2016	6	24	60	23:00:00	25.939
	West Sesoko	2016-06-13	2016-06-13	2016	6	24	61	00:00:00	25.939
	West Sesoko	2016-06-13 01:00:00	2016-06-13	2016	6	24	61	01:00:00	25.939
	West Sesoko	2016-06-13 02:00:00	2016-06-13	2016	6	24	61	02:00:00	25.914
	West Sesoko	2016-06-13 03:00:00	2016-06-13	2016	6	24	61	03:00:00	25.939
	West Sesoko	2016-06-13 04:00:00	2016-06-13	2016	6	24	61	04:00:00	25.939
	West Sesoko	2016-06-13 05:00:00	2016-06-13	2016	6	24	61	05:00:00	25.987
	West Sesoko	2016-06-13 06:00:00	2016-06-13	2016	6	24	61	06:00:00	26.012
	West Sesoko	2016-06-13 07:00:00	2016-06-13	2016	6	24	61	07:00:00	26.012
	West Sesoko	2016-06-13 08:00:00	2016-06-13	2016	6	24	61	08:00:00	26.061
	West Sesoko	2016-06-13 09:00:00	2016-06-13	2016	6	24	61	09:00:00	26.109
	West Sesoko	2016-06-13 10:00:00	2016-06-13	2016	6	24	61	10:00:00	26.109
	West Sesoko	2016-06-13 11:00:00	2016-06-13	2016	6	24	61	11:00:00	26.134
	West Sesoko	2016-06-13 12:00:00	2016-06-13	2016	6	24	61	12:00:00	26.134
	West Sesoko	2016-06-13 13:00:00	2016-06-13	2016	6	24	61	13:00:00	26.134
	West Sesoko	2016-06-13 14:00:00	2016-06-13	2016	6	24	61	14:00:00	26.109
	West Sesoko	2016-06-13 15:00:00	2016-06-13	2016	6	24	61	15:00:00	26.061
	West Sesoko	2016-06-13 16:00:00	2016-06-13	2016	6	24	61	16:00:00	26.061
	West Sesoko	2016-06-13 17:00:00	2016-06-13	2016	6	24	61	17:00:00	26.085
	West Sesoko	2016-06-13 18:00:00	2016-06-13	2016	6	24	61	18:00:00	26.085
	West Sesoko	2016-06-13 19:00:00	2016-06-13	2016	6	24	61	19:00:00	26.061
	West Sesoko	2016-06-13 20:00:00	2016-06-13	2016	6	24	61	20:00:00	26.061
	West Sesoko	2016-06-13 21:00:00	2016-06-13	2016	6	24	61	21:00:00	26.036
	West Sesoko	2016-06-13 22:00:00	2016-06-13	2016	6	24	61	22:00:00	26.036
	West Sesoko	2016-06-13 23:00:00	2016-06-13	2016	6	24	61	23:00:00	26.061
	West Sesoko	2016-06-14	2016-06-14	2016	6	24	62	00:00:00	26.012
	West Sesoko	2016-06-14 01:00:00	2016-06-14	2016	6	24	62	01:00:00	26.036
	West Sesoko	2016-06-14 02:00:00	2016-06-14	2016	6	24	62	02:00:00	26.109
	West Sesoko	2016-06-14 03:00:00	2016-06-14	2016	6	24	62	03:00:00	26.085
	West Sesoko	2016-06-14 04:00:00	2016-06-14	2016	6	24	62	04:00:00	26.061
	West Sesoko	2016-06-14 05:00:00	2016-06-14	2016	6	24	62	05:00:00	26.036
	West Sesoko	2016-06-14 06:00:00	2016-06-14	2016	6	24	62	06:00:00	26.061
	West Sesoko	2016-06-14 07:00:00	2016-06-14	2016	6	24	62	07:00:00	26.085
	West Sesoko	2016-06-14 08:00:00	2016-06-14	2016	6	24	62	08:00:00	26.134
	West Sesoko	2016-06-14 09:00:00	2016-06-14	2016	6	24	62	09:00:00	26.182
	West Sesoko	2016-06-14 10:00:00	2016-06-14	2016	6	24	62	10:00:00	26.182
	West Sesoko	2016-06-14 11:00:00	2016-06-14	2016	6	24	62	11:00:00	26.182
	West Sesoko	2016-06-14 12:00:00	2016-06-14	2016	6	24	62	12:00:00	26.158
	West Sesoko	2016-06-14 13:00:00	2016-06-14	2016	6	24	62	13:00:00	26.231
	West Sesoko	2016-06-14 14:00:00	2016-06-14	2016	6	24	62	14:00:00	26.256
	West Sesoko	2016-06-14 15:00:00	2016-06-14	2016	6	24	62	15:00:00	26.231
	West Sesoko	2016-06-14 16:00:00	2016-06-14	2016	6	24	62	16:00:00	26.256
	West Sesoko	2016-06-14 17:00:00	2016-06-14	2016	6	24	62	17:00:00	26.109
	West Sesoko	2016-06-14 18:00:00	2016-06-14	2016	6	24	62	18:00:00	26.085
	West Sesoko	2016-06-14 19:00:00	2016-06-14	2016	6	24	62	19:00:00	26.109
	West Sesoko	2016-06-14 20:00:00	2016-06-14	2016	6	24	62	20:00:00	26.109
	West Sesoko	2016-06-14 21:00:00	2016-06-14	2016	6	24	62	21:00:00	26.061
	West Sesoko	2016-06-14 22:00:00	2016-06-14	2016	6	24	62	22:00:00	26.231
	West Sesoko	2016-06-14 23:00:00	2016-06-14	2016	6	24	62	23:00:00	26.231
	West Sesoko	2016-06-15	2016-06-15	2016	6	24	63	00:00:00	26.134
	West Sesoko	2016-06-15 01:00:00	2016-06-15	2016	6	24	63	01:00:00	26.182
	West Sesoko	2016-06-15 02:00:00	2016-06-15	2016	6	24	63	02:00:00	26.182
	West Sesoko	2016-06-15 03:00:00	2016-06-15	2016	6	24	63	03:00:00	26.182
	West Sesoko	2016-06-15 04:00:00	2016-06-15	2016	6	24	63	04:00:00	26.134
	West Sesoko	2016-06-15 05:00:00	2016-06-15	2016	6	24	63	05:00:00	26.158
	West Sesoko	2016-06-15 06:00:00	2016-06-15	2016	6	24	63	06:00:00	26.134
	West Sesoko	2016-06-15 07:00:00	2016-06-15	2016	6	24	63	07:00:00	26.158
	West Sesoko	2016-06-15 08:00:00	2016-06-15	2016	6	24	63	08:00:00	26.182
	West Sesoko	2016-06-15 09:00:00	2016-06-15	2016	6	24	63	09:00:00	26.231
	West Sesoko	2016-06-15 10:00:00	2016-06-15	2016	6	24	63	10:00:00	26.28
	West Sesoko	2016-06-15 11:00:00	2016-06-15	2016	6	24	63	11:00:00	26.304
	West Sesoko	2016-06-15 12:00:00	2016-06-15	2016	6	24	63	12:00:00	26.475
	West Sesoko	2016-06-15 13:00:00	2016-06-15	2016	6	24	63	13:00:00	26.475
	West Sesoko	2016-06-15 14:00:00	2016-06-15	2016	6	24	63	14:00:00	26.524
	West Sesoko	2016-06-15 15:00:00	2016-06-15	2016	6	24	63	15:00:00	26.5
	West Sesoko	2016-06-15 16:00:00	2016-06-15	2016	6	24	63	16:00:00	26.426
	West Sesoko	2016-06-15 17:00:00	2016-06-15	2016	6	24	63	17:00:00	26.182
	West Sesoko	2016-06-15 18:00:00	2016-06-15	2016	6	24	63	18:00:00	26.207
	West Sesoko	2016-06-15 19:00:00	2016-06-15	2016	6	24	63	19:00:00	26.329
	West Sesoko	2016-06-15 20:00:00	2016-06-15	2016	6	24	63	20:00:00	26.329
	West Sesoko	2016-06-15 21:00:00	2016-06-15	2016	6	24	63	21:00:00	26.256
	West Sesoko	2016-06-15 22:00:00	2016-06-15	2016	6	24	63	22:00:00	26.207
	West Sesoko	2016-06-15 23:00:00	2016-06-15	2016	6	24	63	23:00:00	26.158
	West Sesoko	2016-06-16	2016-06-16	2016	6	24	64	00:00:00	26.304
	West Sesoko	2016-06-16 01:00:00	2016-06-16	2016	6	24	64	01:00:00	26.304
	West Sesoko	2016-06-16 02:00:00	2016-06-16	2016	6	24	64	02:00:00	26.304
	West Sesoko	2016-06-16 03:00:00	2016-06-16	2016	6	24	64	03:00:00	26.304
	West Sesoko	2016-06-16 04:00:00	2016-06-16	2016	6	24	64	04:00:00	26.28
	West Sesoko	2016-06-16 05:00:00	2016-06-16	2016	6	24	64	05:00:00	26.256
	West Sesoko	2016-06-16 06:00:00	2016-06-16	2016	6	24	64	06:00:00	26.256
	West Sesoko	2016-06-16 07:00:00	2016-06-16	2016	6	24	64	07:00:00	26.28
	West Sesoko	2016-06-16 08:00:00	2016-06-16	2016	6	24	64	08:00:00	26.329
	West Sesoko	2016-06-16 09:00:00	2016-06-16	2016	6	24	64	09:00:00	26.475
	West Sesoko	2016-06-16 10:00:00	2016-06-16	2016	6	24	64	10:00:00	26.549
	West Sesoko	2016-06-16 11:00:00	2016-06-16	2016	6	24	64	11:00:00	26.646
	West Sesoko	2016-06-16 12:00:00	2016-06-16	2016	6	24	64	12:00:00	26.72
	West Sesoko	2016-06-16 13:00:00	2016-06-16	2016	6	24	64	13:00:00	26.769
	West Sesoko	2016-06-16 14:00:00	2016-06-16	2016	6	24	64	14:00:00	26.793
	West Sesoko	2016-06-16 15:00:00	2016-06-16	2016	6	24	64	15:00:00	26.769
	West Sesoko	2016-06-16 16:00:00	2016-06-16	2016	6	24	64	16:00:00	26.818
	West Sesoko	2016-06-16 17:00:00	2016-06-16	2016	6	24	64	17:00:00	26.793
	West Sesoko	2016-06-16 18:00:00	2016-06-16	2016	6	24	64	18:00:00	26.744
	West Sesoko	2016-06-16 19:00:00	2016-06-16	2016	6	24	64	19:00:00	26.622
	West Sesoko	2016-06-16 20:00:00	2016-06-16	2016	6	24	64	20:00:00	26.573
	West Sesoko	2016-06-16 21:00:00	2016-06-16	2016	6	24	64	21:00:00	26.646
	West Sesoko	2016-06-16 22:00:00	2016-06-16	2016	6	24	64	22:00:00	26.646
	West Sesoko	2016-06-16 23:00:00	2016-06-16	2016	6	24	64	23:00:00	26.646
	West Sesoko	2016-06-17	2016-06-17	2016	6	24	65	00:00:00	26.646
	West Sesoko	2016-06-17 01:00:00	2016-06-17	2016	6	24	65	01:00:00	26.646
	West Sesoko	2016-06-17 02:00:00	2016-06-17	2016	6	24	65	02:00:00	26.646
	West Sesoko	2016-06-17 03:00:00	2016-06-17	2016	6	24	65	03:00:00	26.622
	West Sesoko	2016-06-17 04:00:00	2016-06-17	2016	6	24	65	04:00:00	26.598
	West Sesoko	2016-06-17 05:00:00	2016-06-17	2016	6	24	65	05:00:00	26.598
	West Sesoko	2016-06-17 06:00:00	2016-06-17	2016	6	24	65	06:00:00	26.598
	West Sesoko	2016-06-17 07:00:00	2016-06-17	2016	6	24	65	07:00:00	26.231
	West Sesoko	2016-06-17 08:00:00	2016-06-17	2016	6	24	65	08:00:00	26.5
	West Sesoko	2016-06-17 09:00:00	2016-06-17	2016	6	24	65	09:00:00	26.646
	West Sesoko	2016-06-17 10:00:00	2016-06-17	2016	6	24	65	10:00:00	26.769
	West Sesoko	2016-06-17 11:00:00	2016-06-17	2016	6	24	65	11:00:00	26.72
	West Sesoko	2016-06-17 12:00:00	2016-06-17	2016	6	24	65	12:00:00	26.891
	West Sesoko	2016-06-17 13:00:00	2016-06-17	2016	6	24	65	13:00:00	26.965
	West Sesoko	2016-06-17 14:00:00	2016-06-17	2016	6	24	65	14:00:00	27.235
	West Sesoko	2016-06-17 15:00:00	2016-06-17	2016	6	24	65	15:00:00	27.358
	West Sesoko	2016-06-17 16:00:00	2016-06-17	2016	6	24	65	16:00:00	27.358
	West Sesoko	2016-06-17 17:00:00	2016-06-17	2016	6	24	65	17:00:00	27.431
	West Sesoko	2016-06-17 18:00:00	2016-06-17	2016	6	24	65	18:00:00	27.358
	West Sesoko	2016-06-17 19:00:00	2016-06-17	2016	6	24	65	19:00:00	27.161
	West Sesoko	2016-06-17 20:00:00	2016-06-17	2016	6	24	65	20:00:00	27.063
	West Sesoko	2016-06-17 21:00:00	2016-06-17	2016	6	24	65	21:00:00	26.793
	West Sesoko	2016-06-17 22:00:00	2016-06-17	2016	6	24	65	22:00:00	26.573
	West Sesoko	2016-06-17 23:00:00	2016-06-17	2016	6	24	65	23:00:00	26.671
	West Sesoko	2016-06-18	2016-06-18	2016	6	24	66	00:00:00	26.695
	West Sesoko	2016-06-18 01:00:00	2016-06-18	2016	6	24	66	01:00:00	26.793
	West Sesoko	2016-06-18 02:00:00	2016-06-18	2016	6	24	66	02:00:00	26.916
	West Sesoko	2016-06-18 03:00:00	2016-06-18	2016	6	24	66	03:00:00	26.769
	West Sesoko	2016-06-18 04:00:00	2016-06-18	2016	6	24	66	04:00:00	26.72
	West Sesoko	2016-06-18 05:00:00	2016-06-18	2016	6	24	66	05:00:00	26.671
	West Sesoko	2016-06-18 06:00:00	2016-06-18	2016	6	24	66	06:00:00	26.646
	West Sesoko	2016-06-18 07:00:00	2016-06-18	2016	6	24	66	07:00:00	26.769
	West Sesoko	2016-06-18 08:00:00	2016-06-18	2016	6	24	66	08:00:00	26.793
	West Sesoko	2016-06-18 09:00:00	2016-06-18	2016	6	24	66	09:00:00	26.891
	West Sesoko	2016-06-18 10:00:00	2016-06-18	2016	6	24	66	10:00:00	27.063
	West Sesoko	2016-06-18 11:00:00	2016-06-18	2016	6	24	66	11:00:00	27.259
	West Sesoko	2016-06-18 12:00:00	2016-06-18	2016	6	24	66	12:00:00	27.358
	West Sesoko	2016-06-18 13:00:00	2016-06-18	2016	6	24	66	13:00:00	27.53
	West Sesoko	2016-06-18 14:00:00	2016-06-18	2016	6	24	66	14:00:00	27.825
	West Sesoko	2016-06-18 15:00:00	2016-06-18	2016	6	24	66	15:00:00	27.974
	West Sesoko	2016-06-18 16:00:00	2016-06-18	2016	6	24	66	16:00:00	27.924
	West Sesoko	2016-06-18 17:00:00	2016-06-18	2016	6	24	66	17:00:00	27.579
	West Sesoko	2016-06-18 18:00:00	2016-06-18	2016	6	24	66	18:00:00	27.407
	West Sesoko	2016-06-18 19:00:00	2016-06-18	2016	6	24	66	19:00:00	27.21
	West Sesoko	2016-06-18 20:00:00	2016-06-18	2016	6	24	66	20:00:00	27.186
	West Sesoko	2016-06-18 21:00:00	2016-06-18	2016	6	24	66	21:00:00	27.136
	West Sesoko	2016-06-18 22:00:00	2016-06-18	2016	6	24	66	22:00:00	27.21
	West Sesoko	2016-06-18 23:00:00	2016-06-18	2016	6	24	66	23:00:00	27.186
	West Sesoko	2016-06-19	2016-06-19	2016	6	25	67	00:00:00	27.136
	West Sesoko	2016-06-19 01:00:00	2016-06-19	2016	6	25	67	01:00:00	27.112
	West Sesoko	2016-06-19 02:00:00	2016-06-19	2016	6	25	67	02:00:00	27.136
	West Sesoko	2016-06-19 03:00:00	2016-06-19	2016	6	25	67	03:00:00	27.063
	West Sesoko	2016-06-19 04:00:00	2016-06-19	2016	6	25	67	04:00:00	27.063
	West Sesoko	2016-06-19 05:00:00	2016-06-19	2016	6	25	67	05:00:00	27.014
	West Sesoko	2016-06-19 06:00:00	2016-06-19	2016	6	25	67	06:00:00	26.965
	West Sesoko	2016-06-19 07:00:00	2016-06-19	2016	6	25	67	07:00:00	26.744
	West Sesoko	2016-06-19 08:00:00	2016-06-19	2016	6	25	67	08:00:00	27.136
	West Sesoko	2016-06-19 09:00:00	2016-06-19	2016	6	25	67	09:00:00	27.259
	West Sesoko	2016-06-19 10:00:00	2016-06-19	2016	6	25	67	10:00:00	27.308
	West Sesoko	2016-06-19 11:00:00	2016-06-19	2016	6	25	67	11:00:00	27.653
	West Sesoko	2016-06-19 12:00:00	2016-06-19	2016	6	25	67	12:00:00	27.875
	West Sesoko	2016-06-19 13:00:00	2016-06-19	2016	6	25	67	13:00:00	27.776
	West Sesoko	2016-06-19 14:00:00	2016-06-19	2016	6	25	67	14:00:00	27.801
	West Sesoko	2016-06-19 15:00:00	2016-06-19	2016	6	25	67	15:00:00	27.801
	West Sesoko	2016-06-19 16:00:00	2016-06-19	2016	6	25	67	16:00:00	27.949
	West Sesoko	2016-06-19 17:00:00	2016-06-19	2016	6	25	67	17:00:00	27.924
	West Sesoko	2016-06-19 18:00:00	2016-06-19	2016	6	25	67	18:00:00	27.333
	West Sesoko	2016-06-19 19:00:00	2016-06-19	2016	6	25	67	19:00:00	27.53
	West Sesoko	2016-06-19 20:00:00	2016-06-19	2016	6	25	67	20:00:00	27.407
	West Sesoko	2016-06-19 21:00:00	2016-06-19	2016	6	25	67	21:00:00	27.481
	West Sesoko	2016-06-19 22:00:00	2016-06-19	2016	6	25	67	22:00:00	27.727
	West Sesoko	2016-06-19 23:00:00	2016-06-19	2016	6	25	67	23:00:00	27.801
	West Sesoko	2016-06-20	2016-06-20	2016	6	25	68	00:00:00	27.825
	West Sesoko	2016-06-20 01:00:00	2016-06-20	2016	6	25	68	01:00:00	27.677
	West Sesoko	2016-06-20 02:00:00	2016-06-20	2016	6	25	68	02:00:00	27.85
	West Sesoko	2016-06-20 03:00:00	2016-06-20	2016	6	25	68	03:00:00	27.776
	West Sesoko	2016-06-20 04:00:00	2016-06-20	2016	6	25	68	04:00:00	27.776
	West Sesoko	2016-06-20 05:00:00	2016-06-20	2016	6	25	68	05:00:00	27.751
	West Sesoko	2016-06-20 06:00:00	2016-06-20	2016	6	25	68	06:00:00	27.702
	West Sesoko	2016-06-20 07:00:00	2016-06-20	2016	6	25	68	07:00:00	27.727
	West Sesoko	2016-06-20 08:00:00	2016-06-20	2016	6	25	68	08:00:00	27.776
	West Sesoko	2016-06-20 09:00:00	2016-06-20	2016	6	25	68	09:00:00	27.875
	West Sesoko	2016-06-20 10:00:00	2016-06-20	2016	6	25	68	10:00:00	27.998
	West Sesoko	2016-06-20 11:00:00	2016-06-20	2016	6	25	68	11:00:00	28.196
	West Sesoko	2016-06-20 12:00:00	2016-06-20	2016	6	25	68	12:00:00	28.196
	West Sesoko	2016-06-20 13:00:00	2016-06-20	2016	6	25	68	13:00:00	28.394
	West Sesoko	2016-06-20 14:00:00	2016-06-20	2016	6	25	68	14:00:00	28.369
	West Sesoko	2016-06-20 15:00:00	2016-06-20	2016	6	25	68	15:00:00	28.369
	West Sesoko	2016-06-20 16:00:00	2016-06-20	2016	6	25	68	16:00:00	28.468
	West Sesoko	2016-06-20 17:00:00	2016-06-20	2016	6	25	68	17:00:00	28.394
	West Sesoko	2016-06-20 18:00:00	2016-06-20	2016	6	25	68	18:00:00	28.394
	West Sesoko	2016-06-20 19:00:00	2016-06-20	2016	6	25	68	19:00:00	28.394
	West Sesoko	2016-06-20 20:00:00	2016-06-20	2016	6	25	68	20:00:00	28.221
	West Sesoko	2016-06-20 21:00:00	2016-06-20	2016	6	25	68	21:00:00	28.122
	West Sesoko	2016-06-20 22:00:00	2016-06-20	2016	6	25	68	22:00:00	27.875
	West Sesoko	2016-06-20 23:00:00	2016-06-20	2016	6	25	68	23:00:00	27.53
	West Sesoko	2016-06-21	2016-06-21	2016	6	25	69	00:00:00	27.653
	West Sesoko	2016-06-21 01:00:00	2016-06-21	2016	6	25	69	01:00:00	27.776
	West Sesoko	2016-06-21 02:00:00	2016-06-21	2016	6	25	69	02:00:00	27.801
	West Sesoko	2016-06-21 03:00:00	2016-06-21	2016	6	25	69	03:00:00	28.171
	West Sesoko	2016-06-21 04:00:00	2016-06-21	2016	6	25	69	04:00:00	28.048
	West Sesoko	2016-06-21 05:00:00	2016-06-21	2016	6	25	69	05:00:00	27.974
	West Sesoko	2016-06-21 06:00:00	2016-06-21	2016	6	25	69	06:00:00	27.899
	West Sesoko	2016-06-21 07:00:00	2016-06-21	2016	6	25	69	07:00:00	27.949
	West Sesoko	2016-06-21 08:00:00	2016-06-21	2016	6	25	69	08:00:00	27.924
	West Sesoko	2016-06-21 09:00:00	2016-06-21	2016	6	25	69	09:00:00	27.974
	West Sesoko	2016-06-21 10:00:00	2016-06-21	2016	6	25	69	10:00:00	28.097
	West Sesoko	2016-06-21 11:00:00	2016-06-21	2016	6	25	69	11:00:00	27.801
	West Sesoko	2016-06-21 12:00:00	2016-06-21	2016	6	25	69	12:00:00	28.468
	West Sesoko	2016-06-21 13:00:00	2016-06-21	2016	6	25	69	13:00:00	28.468
	West Sesoko	2016-06-21 14:00:00	2016-06-21	2016	6	25	69	14:00:00	28.766
	West Sesoko	2016-06-21 15:00:00	2016-06-21	2016	6	25	69	15:00:00	28.742
	West Sesoko	2016-06-21 16:00:00	2016-06-21	2016	6	25	69	16:00:00	28.841
	West Sesoko	2016-06-21 17:00:00	2016-06-21	2016	6	25	69	17:00:00	28.841
	West Sesoko	2016-06-21 18:00:00	2016-06-21	2016	6	25	69	18:00:00	28.692
	West Sesoko	2016-06-21 19:00:00	2016-06-21	2016	6	25	69	19:00:00	28.245
	West Sesoko	2016-06-21 20:00:00	2016-06-21	2016	6	25	69	20:00:00	28.394
	West Sesoko	2016-06-21 21:00:00	2016-06-21	2016	6	25	69	21:00:00	28.196
	West Sesoko	2016-06-21 22:00:00	2016-06-21	2016	6	25	69	22:00:00	28.221
	West Sesoko	2016-06-21 23:00:00	2016-06-21	2016	6	25	69	23:00:00	28.122
	West Sesoko	2016-06-22	2016-06-22	2016	6	25	70	00:00:00	27.407
	West Sesoko	2016-06-22 01:00:00	2016-06-22	2016	6	25	70	01:00:00	27.825
	West Sesoko	2016-06-22 02:00:00	2016-06-22	2016	6	25	70	02:00:00	27.801
	West Sesoko	2016-06-22 03:00:00	2016-06-22	2016	6	25	70	03:00:00	27.949
	West Sesoko	2016-06-22 04:00:00	2016-06-22	2016	6	25	70	04:00:00	28.048
	West Sesoko	2016-06-22 05:00:00	2016-06-22	2016	6	25	70	05:00:00	28.122
	West Sesoko	2016-06-22 06:00:00	2016-06-22	2016	6	25	70	06:00:00	28.196
	West Sesoko	2016-06-22 07:00:00	2016-06-22	2016	6	25	70	07:00:00	28.171
	West Sesoko	2016-06-22 08:00:00	2016-06-22	2016	6	25	70	08:00:00	27.875
	West Sesoko	2016-06-22 09:00:00	2016-06-22	2016	6	25	70	09:00:00	28.122
	West Sesoko	2016-06-22 10:00:00	2016-06-22	2016	6	25	70	10:00:00	28.122
	West Sesoko	2016-06-22 11:00:00	2016-06-22	2016	6	25	70	11:00:00	27.924
	West Sesoko	2016-06-22 12:00:00	2016-06-22	2016	6	25	70	12:00:00	28.245
	West Sesoko	2016-06-22 13:00:00	2016-06-22	2016	6	25	70	13:00:00	28.518
	West Sesoko	2016-06-22 14:00:00	2016-06-22	2016	6	25	70	14:00:00	28.642
	West Sesoko	2016-06-22 15:00:00	2016-06-22	2016	6	25	70	15:00:00	28.816
	West Sesoko	2016-06-22 16:00:00	2016-06-22	2016	6	25	70	16:00:00	28.717
	West Sesoko	2016-06-22 17:00:00	2016-06-22	2016	6	25	70	17:00:00	28.692
	West Sesoko	2016-06-22 18:00:00	2016-06-22	2016	6	25	70	18:00:00	28.518
	West Sesoko	2016-06-22 19:00:00	2016-06-22	2016	6	25	70	19:00:00	28.642
	West Sesoko	2016-06-22 20:00:00	2016-06-22	2016	6	25	70	20:00:00	28.518
	West Sesoko	2016-06-22 21:00:00	2016-06-22	2016	6	25	70	21:00:00	28.543
	West Sesoko	2016-06-22 22:00:00	2016-06-22	2016	6	25	70	22:00:00	28.543
	West Sesoko	2016-06-22 23:00:00	2016-06-22	2016	6	25	70	23:00:00	28.518
	West Sesoko	2016-06-23	2016-06-23	2016	6	25	71	00:00:00	28.468
	West Sesoko	2016-06-23 01:00:00	2016-06-23	2016	6	25	71	01:00:00	28.444
	West Sesoko	2016-06-23 02:00:00	2016-06-23	2016	6	25	71	02:00:00	28.468
	West Sesoko	2016-06-23 03:00:00	2016-06-23	2016	6	25	71	03:00:00	28.493
	West Sesoko	2016-06-23 04:00:00	2016-06-23	2016	6	25	71	04:00:00	28.493
	West Sesoko	2016-06-23 05:00:00	2016-06-23	2016	6	25	71	05:00:00	28.468
	West Sesoko	2016-06-23 06:00:00	2016-06-23	2016	6	25	71	06:00:00	28.444
	West Sesoko	2016-06-23 07:00:00	2016-06-23	2016	6	25	71	07:00:00	28.419
	West Sesoko	2016-06-23 08:00:00	2016-06-23	2016	6	25	71	08:00:00	28.394
	West Sesoko	2016-06-23 09:00:00	2016-06-23	2016	6	25	71	09:00:00	28.543
	West Sesoko	2016-06-23 10:00:00	2016-06-23	2016	6	25	71	10:00:00	28.766
	West Sesoko	2016-06-23 11:00:00	2016-06-23	2016	6	25	71	11:00:00	28.617
	West Sesoko	2016-06-23 12:00:00	2016-06-23	2016	6	25	71	12:00:00	28.841
	West Sesoko	2016-06-23 13:00:00	2016-06-23	2016	6	25	71	13:00:00	28.965
	West Sesoko	2016-06-23 14:00:00	2016-06-23	2016	6	25	71	14:00:00	29.34
	West Sesoko	2016-06-23 15:00:00	2016-06-23	2016	6	25	71	15:00:00	29.414
	West Sesoko	2016-06-23 16:00:00	2016-06-23	2016	6	25	71	16:00:00	29.389
	West Sesoko	2016-06-23 17:00:00	2016-06-23	2016	6	25	71	17:00:00	29.34
	West Sesoko	2016-06-23 18:00:00	2016-06-23	2016	6	25	71	18:00:00	29.09
	West Sesoko	2016-06-23 19:00:00	2016-06-23	2016	6	25	71	19:00:00	28.99
	West Sesoko	2016-06-23 20:00:00	2016-06-23	2016	6	25	71	20:00:00	28.866
	West Sesoko	2016-06-23 21:00:00	2016-06-23	2016	6	25	71	21:00:00	28.717
	West Sesoko	2016-06-23 22:00:00	2016-06-23	2016	6	25	71	22:00:00	28.841
	West Sesoko	2016-06-23 23:00:00	2016-06-23	2016	6	25	71	23:00:00	28.841
	West Sesoko	2016-06-24	2016-06-24	2016	6	25	72	00:00:00	28.816
	West Sesoko	2016-06-24 01:00:00	2016-06-24	2016	6	25	72	01:00:00	28.791
	West Sesoko	2016-06-24 02:00:00	2016-06-24	2016	6	25	72	02:00:00	28.692
	West Sesoko	2016-06-24 03:00:00	2016-06-24	2016	6	25	72	03:00:00	28.766
	West Sesoko	2016-06-24 04:00:00	2016-06-24	2016	6	25	72	04:00:00	28.766
	West Sesoko	2016-06-24 05:00:00	2016-06-24	2016	6	25	72	05:00:00	28.742
	West Sesoko	2016-06-24 06:00:00	2016-06-24	2016	6	25	72	06:00:00	28.692
	West Sesoko	2016-06-24 07:00:00	2016-06-24	2016	6	25	72	07:00:00	28.468
	West Sesoko	2016-06-24 08:00:00	2016-06-24	2016	6	25	72	08:00:00	28.493
	West Sesoko	2016-06-24 09:00:00	2016-06-24	2016	6	25	72	09:00:00	28.791
	West Sesoko	2016-06-24 10:00:00	2016-06-24	2016	6	25	72	10:00:00	28.866
	West Sesoko	2016-06-24 11:00:00	2016-06-24	2016	6	25	72	11:00:00	28.941
	West Sesoko	2016-06-24 12:00:00	2016-06-24	2016	6	25	72	12:00:00	29.09
	West Sesoko	2016-06-24 13:00:00	2016-06-24	2016	6	25	72	13:00:00	29.165
	West Sesoko	2016-06-24 14:00:00	2016-06-24	2016	6	25	72	14:00:00	29.34
	West Sesoko	2016-06-24 15:00:00	2016-06-24	2016	6	25	72	15:00:00	29.065
	West Sesoko	2016-06-24 16:00:00	2016-06-24	2016	6	25	72	16:00:00	28.941
	West Sesoko	2016-06-24 17:00:00	2016-06-24	2016	6	25	72	17:00:00	28.965
	West Sesoko	2016-06-24 18:00:00	2016-06-24	2016	6	25	72	18:00:00	29.015
	West Sesoko	2016-06-24 19:00:00	2016-06-24	2016	6	25	72	19:00:00	28.841
	West Sesoko	2016-06-24 20:00:00	2016-06-24	2016	6	25	72	20:00:00	28.841
	West Sesoko	2016-06-24 21:00:00	2016-06-24	2016	6	25	72	21:00:00	28.866
	West Sesoko	2016-06-24 22:00:00	2016-06-24	2016	6	25	72	22:00:00	28.916
	West Sesoko	2016-06-24 23:00:00	2016-06-24	2016	6	25	72	23:00:00	28.866
	West Sesoko	2016-06-25	2016-06-25	2016	6	25	73	00:00:00	28.841
	West Sesoko	2016-06-25 01:00:00	2016-06-25	2016	6	25	73	01:00:00	28.841
	West Sesoko	2016-06-25 02:00:00	2016-06-25	2016	6	25	73	02:00:00	28.791
	West Sesoko	2016-06-25 03:00:00	2016-06-25	2016	6	25	73	03:00:00	28.742
	West Sesoko	2016-06-25 04:00:00	2016-06-25	2016	6	25	73	04:00:00	28.717
	West Sesoko	2016-06-25 05:00:00	2016-06-25	2016	6	25	73	05:00:00	28.742
	West Sesoko	2016-06-25 06:00:00	2016-06-25	2016	6	25	73	06:00:00	28.742
	West Sesoko	2016-06-25 07:00:00	2016-06-25	2016	6	25	73	07:00:00	28.568
	West Sesoko	2016-06-25 08:00:00	2016-06-25	2016	6	25	73	08:00:00	28.617
	West Sesoko	2016-06-25 09:00:00	2016-06-25	2016	6	25	73	09:00:00	28.692
	West Sesoko	2016-06-25 10:00:00	2016-06-25	2016	6	25	73	10:00:00	28.841
	West Sesoko	2016-06-25 11:00:00	2016-06-25	2016	6	25	73	11:00:00	28.99
	West Sesoko	2016-06-25 12:00:00	2016-06-25	2016	6	25	73	12:00:00	28.593
	West Sesoko	2016-06-25 13:00:00	2016-06-25	2016	6	25	73	13:00:00	29.065
	West Sesoko	2016-06-25 14:00:00	2016-06-25	2016	6	25	73	14:00:00	29.19
	West Sesoko	2016-06-25 15:00:00	2016-06-25	2016	6	25	73	15:00:00	29.365
	West Sesoko	2016-06-25 16:00:00	2016-06-25	2016	6	25	73	16:00:00	29.439
	West Sesoko	2016-06-25 17:00:00	2016-06-25	2016	6	25	73	17:00:00	29.24
	West Sesoko	2016-06-25 18:00:00	2016-06-25	2016	6	25	73	18:00:00	29.19
	West Sesoko	2016-06-25 19:00:00	2016-06-25	2016	6	25	73	19:00:00	29.165
	West Sesoko	2016-06-25 20:00:00	2016-06-25	2016	6	25	73	20:00:00	29.09
	West Sesoko	2016-06-25 21:00:00	2016-06-25	2016	6	25	73	21:00:00	29.065
	West Sesoko	2016-06-25 22:00:00	2016-06-25	2016	6	25	73	22:00:00	29.04
	West Sesoko	2016-06-25 23:00:00	2016-06-25	2016	6	25	73	23:00:00	28.99
	West Sesoko	2016-06-26	2016-06-26	2016	6	26	74	00:00:00	28.245
	West Sesoko	2016-06-26 01:00:00	2016-06-26	2016	6	26	74	01:00:00	28.444
	West Sesoko	2016-06-26 02:00:00	2016-06-26	2016	6	26	74	02:00:00	28.617
	West Sesoko	2016-06-26 03:00:00	2016-06-26	2016	6	26	74	03:00:00	28.642
	West Sesoko	2016-06-26 04:00:00	2016-06-26	2016	6	26	74	04:00:00	28.667
	West Sesoko	2016-06-26 05:00:00	2016-06-26	2016	6	26	74	05:00:00	28.717
	West Sesoko	2016-06-26 06:00:00	2016-06-26	2016	6	26	74	06:00:00	28.717
	West Sesoko	2016-06-26 07:00:00	2016-06-26	2016	6	26	74	07:00:00	28.742
	West Sesoko	2016-06-26 08:00:00	2016-06-26	2016	6	26	74	08:00:00	28.791
	West Sesoko	2016-06-26 09:00:00	2016-06-26	2016	6	26	74	09:00:00	28.816
	West Sesoko	2016-06-26 10:00:00	2016-06-26	2016	6	26	74	10:00:00	28.916
	West Sesoko	2016-06-26 11:00:00	2016-06-26	2016	6	26	74	11:00:00	29.015
	West Sesoko	2016-06-26 12:00:00	2016-06-26	2016	6	26	74	12:00:00	28.99
	West Sesoko	2016-06-26 13:00:00	2016-06-26	2016	6	26	74	13:00:00	28.941
	West Sesoko	2016-06-26 14:00:00	2016-06-26	2016	6	26	74	14:00:00	29.04
	West Sesoko	2016-06-26 15:00:00	2016-06-26	2016	6	26	74	15:00:00	29.04
	West Sesoko	2016-06-26 16:00:00	2016-06-26	2016	6	26	74	16:00:00	28.99
	West Sesoko	2016-06-26 17:00:00	2016-06-26	2016	6	26	74	17:00:00	28.916
	West Sesoko	2016-06-26 18:00:00	2016-06-26	2016	6	26	74	18:00:00	28.891
	West Sesoko	2016-06-26 19:00:00	2016-06-26	2016	6	26	74	19:00:00	28.866
	West Sesoko	2016-06-26 20:00:00	2016-06-26	2016	6	26	74	20:00:00	28.568
	West Sesoko	2016-06-26 21:00:00	2016-06-26	2016	6	26	74	21:00:00	28.742
	West Sesoko	2016-06-26 22:00:00	2016-06-26	2016	6	26	74	22:00:00	28.642
	West Sesoko	2016-06-26 23:00:00	2016-06-26	2016	6	26	74	23:00:00	28.568
	West Sesoko	2016-06-27	2016-06-27	2016	6	26	75	00:00:00	28.742
	West Sesoko	2016-06-27 01:00:00	2016-06-27	2016	6	26	75	01:00:00	28.667
	West Sesoko	2016-06-27 02:00:00	2016-06-27	2016	6	26	75	02:00:00	28.667
	West Sesoko	2016-06-27 03:00:00	2016-06-27	2016	6	26	75	03:00:00	28.642
	West Sesoko	2016-06-27 04:00:00	2016-06-27	2016	6	26	75	04:00:00	28.692
	West Sesoko	2016-06-27 05:00:00	2016-06-27	2016	6	26	75	05:00:00	28.593
	West Sesoko	2016-06-27 06:00:00	2016-06-27	2016	6	26	75	06:00:00	28.568
	West Sesoko	2016-06-27 07:00:00	2016-06-27	2016	6	26	75	07:00:00	28.568
	West Sesoko	2016-06-27 08:00:00	2016-06-27	2016	6	26	75	08:00:00	28.642
	West Sesoko	2016-06-27 09:00:00	2016-06-27	2016	6	26	75	09:00:00	28.692
	West Sesoko	2016-06-27 10:00:00	2016-06-27	2016	6	26	75	10:00:00	28.791
	West Sesoko	2016-06-27 11:00:00	2016-06-27	2016	6	26	75	11:00:00	28.717
	West Sesoko	2016-06-27 12:00:00	2016-06-27	2016	6	26	75	12:00:00	28.99
	West Sesoko	2016-06-27 13:00:00	2016-06-27	2016	6	26	75	13:00:00	28.916
	West Sesoko	2016-06-27 14:00:00	2016-06-27	2016	6	26	75	14:00:00	29.065
	West Sesoko	2016-06-27 15:00:00	2016-06-27	2016	6	26	75	15:00:00	29.14
	West Sesoko	2016-06-27 16:00:00	2016-06-27	2016	6	26	75	16:00:00	29.265
	West Sesoko	2016-06-27 17:00:00	2016-06-27	2016	6	26	75	17:00:00	29.14
	West Sesoko	2016-06-27 18:00:00	2016-06-27	2016	6	26	75	18:00:00	29.04
	West Sesoko	2016-06-27 19:00:00	2016-06-27	2016	6	26	75	19:00:00	28.916
	West Sesoko	2016-06-27 20:00:00	2016-06-27	2016	6	26	75	20:00:00	28.866
	West Sesoko	2016-06-27 21:00:00	2016-06-27	2016	6	26	75	21:00:00	28.866
	West Sesoko	2016-06-27 22:00:00	2016-06-27	2016	6	26	75	22:00:00	28.841
	West Sesoko	2016-06-27 23:00:00	2016-06-27	2016	6	26	75	23:00:00	28.866
	West Sesoko	2016-06-28	2016-06-28	2016	6	26	76	00:00:00	28.841
	West Sesoko	2016-06-28 01:00:00	2016-06-28	2016	6	26	76	01:00:00	28.518
	West Sesoko	2016-06-28 02:00:00	2016-06-28	2016	6	26	76	02:00:00	28.369
	West Sesoko	2016-06-28 03:00:00	2016-06-28	2016	6	26	76	03:00:00	28.692
	West Sesoko	2016-06-28 04:00:00	2016-06-28	2016	6	26	76	04:00:00	28.717
	West Sesoko	2016-06-28 05:00:00	2016-06-28	2016	6	26	76	05:00:00	28.816
	West Sesoko	2016-06-28 06:00:00	2016-06-28	2016	6	26	76	06:00:00	28.742
	West Sesoko	2016-06-28 07:00:00	2016-06-28	2016	6	26	76	07:00:00	28.816
	West Sesoko	2016-06-28 08:00:00	2016-06-28	2016	6	26	76	08:00:00	28.941
	West Sesoko	2016-06-28 09:00:00	2016-06-28	2016	6	26	76	09:00:00	29.04
	West Sesoko	2016-06-28 10:00:00	2016-06-28	2016	6	26	76	10:00:00	29.065
	West Sesoko	2016-06-28 11:00:00	2016-06-28	2016	6	26	76	11:00:00	29.19
	West Sesoko	2016-06-28 12:00:00	2016-06-28	2016	6	26	76	12:00:00	29.34
	West Sesoko	2016-06-28 13:00:00	2016-06-28	2016	6	26	76	13:00:00	29.315
	West Sesoko	2016-06-28 14:00:00	2016-06-28	2016	6	26	76	14:00:00	29.29
	West Sesoko	2016-06-28 15:00:00	2016-06-28	2016	6	26	76	15:00:00	29.34
	West Sesoko	2016-06-28 16:00:00	2016-06-28	2016	6	26	76	16:00:00	29.515
	West Sesoko	2016-06-28 17:00:00	2016-06-28	2016	6	26	76	17:00:00	29.64
	West Sesoko	2016-06-28 18:00:00	2016-06-28	2016	6	26	76	18:00:00	29.515
	West Sesoko	2016-06-28 19:00:00	2016-06-28	2016	6	26	76	19:00:00	29.439
	West Sesoko	2016-06-28 20:00:00	2016-06-28	2016	6	26	76	20:00:00	29.19
	West Sesoko	2016-06-28 21:00:00	2016-06-28	2016	6	26	76	21:00:00	29.165
	West Sesoko	2016-06-28 22:00:00	2016-06-28	2016	6	26	76	22:00:00	29.09
	West Sesoko	2016-06-28 23:00:00	2016-06-28	2016	6	26	76	23:00:00	29.015
	West Sesoko	2016-06-29	2016-06-29	2016	6	26	77	00:00:00	28.941
	West Sesoko	2016-06-29 01:00:00	2016-06-29	2016	6	26	77	01:00:00	28.891
	West Sesoko	2016-06-29 02:00:00	2016-06-29	2016	6	26	77	02:00:00	28.816
	West Sesoko	2016-06-29 03:00:00	2016-06-29	2016	6	26	77	03:00:00	28.816
	West Sesoko	2016-06-29 04:00:00	2016-06-29	2016	6	26	77	04:00:00	28.866
	West Sesoko	2016-06-29 05:00:00	2016-06-29	2016	6	26	77	05:00:00	28.916
	West Sesoko	2016-06-29 06:00:00	2016-06-29	2016	6	26	77	06:00:00	28.816
	West Sesoko	2016-06-29 07:00:00	2016-06-29	2016	6	26	77	07:00:00	28.717
	West Sesoko	2016-06-29 08:00:00	2016-06-29	2016	6	26	77	08:00:00	28.791
	West Sesoko	2016-06-29 09:00:00	2016-06-29	2016	6	26	77	09:00:00	28.841
	West Sesoko	2016-06-29 10:00:00	2016-06-29	2016	6	26	77	10:00:00	28.891
	West Sesoko	2016-06-29 11:00:00	2016-06-29	2016	6	26	77	11:00:00	29.09
	West Sesoko	2016-06-29 12:00:00	2016-06-29	2016	6	26	77	12:00:00	29.19
	West Sesoko	2016-06-29 13:00:00	2016-06-29	2016	6	26	77	13:00:00	29.215
	West Sesoko	2016-06-29 14:00:00	2016-06-29	2016	6	26	77	14:00:00	29.315
	West Sesoko	2016-06-29 15:00:00	2016-06-29	2016	6	26	77	15:00:00	29.34
	West Sesoko	2016-06-29 16:00:00	2016-06-29	2016	6	26	77	16:00:00	29.24
	West Sesoko	2016-06-29 17:00:00	2016-06-29	2016	6	26	77	17:00:00	29.19
	West Sesoko	2016-06-29 18:00:00	2016-06-29	2016	6	26	77	18:00:00	29.414
	West Sesoko	2016-06-29 19:00:00	2016-06-29	2016	6	26	77	19:00:00	29.439
	West Sesoko	2016-06-29 20:00:00	2016-06-29	2016	6	26	77	20:00:00	29.464
	West Sesoko	2016-06-29 21:00:00	2016-06-29	2016	6	26	77	21:00:00	29.29
	West Sesoko	2016-06-29 22:00:00	2016-06-29	2016	6	26	77	22:00:00	29.24
	West Sesoko	2016-06-29 23:00:00	2016-06-29	2016	6	26	77	23:00:00	29.19
	West Sesoko	2016-06-30	2016-06-30	2016	6	26	78	00:00:00	29.165
	West Sesoko	2016-06-30 01:00:00	2016-06-30	2016	6	26	78	01:00:00	29.09
	West Sesoko	2016-06-30 02:00:00	2016-06-30	2016	6	26	78	02:00:00	29.09
	West Sesoko	2016-06-30 03:00:00	2016-06-30	2016	6	26	78	03:00:00	28.245
	West Sesoko	2016-06-30 04:00:00	2016-06-30	2016	6	26	78	04:00:00	28.593
	West Sesoko	2016-06-30 05:00:00	2016-06-30	2016	6	26	78	05:00:00	28.841
	West Sesoko	2016-06-30 06:00:00	2016-06-30	2016	6	26	78	06:00:00	28.891
	West Sesoko	2016-06-30 07:00:00	2016-06-30	2016	6	26	78	07:00:00	28.965
	West Sesoko	2016-06-30 08:00:00	2016-06-30	2016	6	26	78	08:00:00	28.99
	West Sesoko	2016-06-30 09:00:00	2016-06-30	2016	6	26	78	09:00:00	29.09
	West Sesoko	2016-06-30 10:00:00	2016-06-30	2016	6	26	78	10:00:00	29.115
	West Sesoko	2016-06-30 11:00:00	2016-06-30	2016	6	26	78	11:00:00	29.365
	West Sesoko	2016-06-30 12:00:00	2016-06-30	2016	6	26	78	12:00:00	29.464
	West Sesoko	2016-06-30 13:00:00	2016-06-30	2016	6	26	78	13:00:00	29.59
	West Sesoko	2016-06-30 14:00:00	2016-06-30	2016	6	26	78	14:00:00	29.84
	West Sesoko	2016-06-30 15:00:00	2016-06-30	2016	6	26	78	15:00:00	29.715
	West Sesoko	2016-06-30 16:00:00	2016-06-30	2016	6	26	78	16:00:00	29.565
	West Sesoko	2016-06-30 17:00:00	2016-06-30	2016	6	26	78	17:00:00	30.167
	West Sesoko	2016-06-30 18:00:00	2016-06-30	2016	6	26	78	18:00:00	30.293
	West Sesoko	2016-06-30 19:00:00	2016-06-30	2016	6	26	78	19:00:00	30.293
	West Sesoko	2016-06-30 20:00:00	2016-06-30	2016	6	26	78	20:00:00	30.192
	West Sesoko	2016-06-30 21:00:00	2016-06-30	2016	6	26	78	21:00:00	30.117
	West Sesoko	2016-06-30 22:00:00	2016-06-30	2016	6	26	78	22:00:00	30.041
	West Sesoko	2016-06-30 23:00:00	2016-06-30	2016	6	26	78	23:00:00	29.865
	West Sesoko	2016-07-01	2016-07-01	2016	7	26	79	00:00:00	29.64
	West Sesoko	2016-07-01 01:00:00	2016-07-01	2016	7	26	79	01:00:00	29.69
	West Sesoko	2016-07-01 02:00:00	2016-07-01	2016	7	26	79	02:00:00	29.464
	West Sesoko	2016-07-01 03:00:00	2016-07-01	2016	7	26	79	03:00:00	29.165
	West Sesoko	2016-07-01 04:00:00	2016-07-01	2016	7	26	79	04:00:00	28.866
	West Sesoko	2016-07-01 05:00:00	2016-07-01	2016	7	26	79	05:00:00	28.965
	West Sesoko	2016-07-01 06:00:00	2016-07-01	2016	7	26	79	06:00:00	28.965
	West Sesoko	2016-07-01 07:00:00	2016-07-01	2016	7	26	79	07:00:00	28.99
	West Sesoko	2016-07-01 08:00:00	2016-07-01	2016	7	26	79	08:00:00	29.065
	West Sesoko	2016-07-01 09:00:00	2016-07-01	2016	7	26	79	09:00:00	29.215
	West Sesoko	2016-07-01 10:00:00	2016-07-01	2016	7	26	79	10:00:00	29.365
	West Sesoko	2016-07-01 11:00:00	2016-07-01	2016	7	26	79	11:00:00	29.464
	West Sesoko	2016-07-01 12:00:00	2016-07-01	2016	7	26	79	12:00:00	29.69
	West Sesoko	2016-07-01 13:00:00	2016-07-01	2016	7	26	79	13:00:00	29.665
	West Sesoko	2016-07-01 14:00:00	2016-07-01	2016	7	26	79	14:00:00	29.715
	West Sesoko	2016-07-01 15:00:00	2016-07-01	2016	7	26	79	15:00:00	29.414
	West Sesoko	2016-07-01 16:00:00	2016-07-01	2016	7	26	79	16:00:00	29.941
	West Sesoko	2016-07-01 17:00:00	2016-07-01	2016	7	26	79	17:00:00	29.916
	West Sesoko	2016-07-01 18:00:00	2016-07-01	2016	7	26	79	18:00:00	29.84
	West Sesoko	2016-07-01 19:00:00	2016-07-01	2016	7	26	79	19:00:00	29.765
	West Sesoko	2016-07-01 20:00:00	2016-07-01	2016	7	26	79	20:00:00	29.715
	West Sesoko	2016-07-01 21:00:00	2016-07-01	2016	7	26	79	21:00:00	29.765
	West Sesoko	2016-07-01 22:00:00	2016-07-01	2016	7	26	79	22:00:00	29.74
	West Sesoko	2016-07-01 23:00:00	2016-07-01	2016	7	26	79	23:00:00	29.715
	West Sesoko	2016-07-02	2016-07-02	2016	7	26	80	00:00:00	29.74
	West Sesoko	2016-07-02 01:00:00	2016-07-02	2016	7	26	80	01:00:00	29.74
	West Sesoko	2016-07-02 02:00:00	2016-07-02	2016	7	26	80	02:00:00	29.715
	West Sesoko	2016-07-02 03:00:00	2016-07-02	2016	7	26	80	03:00:00	29.665
	West Sesoko	2016-07-02 04:00:00	2016-07-02	2016	7	26	80	04:00:00	29.389
	West Sesoko	2016-07-02 05:00:00	2016-07-02	2016	7	26	80	05:00:00	29.265
	West Sesoko	2016-07-02 06:00:00	2016-07-02	2016	7	26	80	06:00:00	29.515
	West Sesoko	2016-07-02 07:00:00	2016-07-02	2016	7	26	80	07:00:00	29.49
	West Sesoko	2016-07-02 08:00:00	2016-07-02	2016	7	26	80	08:00:00	29.54
	West Sesoko	2016-07-02 09:00:00	2016-07-02	2016	7	26	80	09:00:00	29.615
	West Sesoko	2016-07-02 10:00:00	2016-07-02	2016	7	26	80	10:00:00	29.815
	West Sesoko	2016-07-02 11:00:00	2016-07-02	2016	7	26	80	11:00:00	29.865
	West Sesoko	2016-07-02 12:00:00	2016-07-02	2016	7	26	80	12:00:00	29.941
	West Sesoko	2016-07-02 13:00:00	2016-07-02	2016	7	26	80	13:00:00	30.016
	West Sesoko	2016-07-02 14:00:00	2016-07-02	2016	7	26	80	14:00:00	29.966
	West Sesoko	2016-07-02 15:00:00	2016-07-02	2016	7	26	80	15:00:00	29.84
	West Sesoko	2016-07-02 16:00:00	2016-07-02	2016	7	26	80	16:00:00	29.69
	West Sesoko	2016-07-02 17:00:00	2016-07-02	2016	7	26	80	17:00:00	29.315
	West Sesoko	2016-07-02 18:00:00	2016-07-02	2016	7	26	80	18:00:00	29.815
	West Sesoko	2016-07-02 19:00:00	2016-07-02	2016	7	26	80	19:00:00	29.69
	West Sesoko	2016-07-02 20:00:00	2016-07-02	2016	7	26	80	20:00:00	29.69
	West Sesoko	2016-07-02 21:00:00	2016-07-02	2016	7	26	80	21:00:00	29.69
	West Sesoko	2016-07-02 22:00:00	2016-07-02	2016	7	26	80	22:00:00	29.615
	West Sesoko	2016-07-02 23:00:00	2016-07-02	2016	7	26	80	23:00:00	29.64
	West Sesoko	2016-07-03	2016-07-03	2016	7	27	81	00:00:00	29.615
	West Sesoko	2016-07-03 01:00:00	2016-07-03	2016	7	27	81	01:00:00	29.59
	West Sesoko	2016-07-03 02:00:00	2016-07-03	2016	7	27	81	02:00:00	29.59
	West Sesoko	2016-07-03 03:00:00	2016-07-03	2016	7	27	81	03:00:00	29.389
	West Sesoko	2016-07-03 04:00:00	2016-07-03	2016	7	27	81	04:00:00	29.015
	West Sesoko	2016-07-03 05:00:00	2016-07-03	2016	7	27	81	05:00:00	29.365
	West Sesoko	2016-07-03 06:00:00	2016-07-03	2016	7	27	81	06:00:00	29.439
	West Sesoko	2016-07-03 07:00:00	2016-07-03	2016	7	27	81	07:00:00	29.49
	West Sesoko	2016-07-03 08:00:00	2016-07-03	2016	7	27	81	08:00:00	29.54
	West Sesoko	2016-07-03 09:00:00	2016-07-03	2016	7	27	81	09:00:00	29.615
	West Sesoko	2016-07-03 10:00:00	2016-07-03	2016	7	27	81	10:00:00	29.79
	West Sesoko	2016-07-03 11:00:00	2016-07-03	2016	7	27	81	11:00:00	30.142
	West Sesoko	2016-07-03 12:00:00	2016-07-03	2016	7	27	81	12:00:00	30.066
	West Sesoko	2016-07-03 13:00:00	2016-07-03	2016	7	27	81	13:00:00	30.142
	West Sesoko	2016-07-03 14:00:00	2016-07-03	2016	7	27	81	14:00:00	30.217
	West Sesoko	2016-07-03 15:00:00	2016-07-03	2016	7	27	81	15:00:00	30.217
	West Sesoko	2016-07-03 16:00:00	2016-07-03	2016	7	27	81	16:00:00	30.142
	West Sesoko	2016-07-03 17:00:00	2016-07-03	2016	7	27	81	17:00:00	30.117
	West Sesoko	2016-07-03 18:00:00	2016-07-03	2016	7	27	81	18:00:00	29.69
	West Sesoko	2016-07-03 19:00:00	2016-07-03	2016	7	27	81	19:00:00	29.64
	West Sesoko	2016-07-03 20:00:00	2016-07-03	2016	7	27	81	20:00:00	29.715
	West Sesoko	2016-07-03 21:00:00	2016-07-03	2016	7	27	81	21:00:00	29.665
	West Sesoko	2016-07-03 22:00:00	2016-07-03	2016	7	27	81	22:00:00	29.64
	West Sesoko	2016-07-03 23:00:00	2016-07-03	2016	7	27	81	23:00:00	29.64
	West Sesoko	2016-07-04	2016-07-04	2016	7	27	82	00:00:00	29.565
	West Sesoko	2016-07-04 01:00:00	2016-07-04	2016	7	27	82	01:00:00	29.565
	West Sesoko	2016-07-04 02:00:00	2016-07-04	2016	7	27	82	02:00:00	29.615
	West Sesoko	2016-07-04 03:00:00	2016-07-04	2016	7	27	82	03:00:00	29.64
	West Sesoko	2016-07-04 04:00:00	2016-07-04	2016	7	27	82	04:00:00	29.615
	West Sesoko	2016-07-04 05:00:00	2016-07-04	2016	7	27	82	05:00:00	29.64
	West Sesoko	2016-07-04 06:00:00	2016-07-04	2016	7	27	82	06:00:00	29.64
	West Sesoko	2016-07-04 07:00:00	2016-07-04	2016	7	27	82	07:00:00	29.665
	West Sesoko	2016-07-04 08:00:00	2016-07-04	2016	7	27	82	08:00:00	29.315
	West Sesoko	2016-07-04 09:00:00	2016-07-04	2016	7	27	82	09:00:00	29.24
	West Sesoko	2016-07-04 10:00:00	2016-07-04	2016	7	27	82	10:00:00	29.64
	West Sesoko	2016-07-04 11:00:00	2016-07-04	2016	7	27	82	11:00:00	30.016
	West Sesoko	2016-07-04 12:00:00	2016-07-04	2016	7	27	82	12:00:00	30.192
	West Sesoko	2016-07-04 13:00:00	2016-07-04	2016	7	27	82	13:00:00	30.343
	West Sesoko	2016-07-04 14:00:00	2016-07-04	2016	7	27	82	14:00:00	30.318
	West Sesoko	2016-07-04 15:00:00	2016-07-04	2016	7	27	82	15:00:00	29.991
	West Sesoko	2016-07-04 16:00:00	2016-07-04	2016	7	27	82	16:00:00	30.091
	West Sesoko	2016-07-04 17:00:00	2016-07-04	2016	7	27	82	17:00:00	30.091
	West Sesoko	2016-07-04 18:00:00	2016-07-04	2016	7	27	82	18:00:00	29.815
	West Sesoko	2016-07-04 19:00:00	2016-07-04	2016	7	27	82	19:00:00	30.016
	West Sesoko	2016-07-04 20:00:00	2016-07-04	2016	7	27	82	20:00:00	29.991
	West Sesoko	2016-07-04 21:00:00	2016-07-04	2016	7	27	82	21:00:00	29.916
	West Sesoko	2016-07-04 22:00:00	2016-07-04	2016	7	27	82	22:00:00	29.89
	West Sesoko	2016-07-04 23:00:00	2016-07-04	2016	7	27	82	23:00:00	29.865
	West Sesoko	2016-07-05	2016-07-05	2016	7	27	83	00:00:00	29.84
	West Sesoko	2016-07-05 01:00:00	2016-07-05	2016	7	27	83	01:00:00	29.815
	West Sesoko	2016-07-05 02:00:00	2016-07-05	2016	7	27	83	02:00:00	29.615
	West Sesoko	2016-07-05 03:00:00	2016-07-05	2016	7	27	83	03:00:00	29.49
	West Sesoko	2016-07-05 04:00:00	2016-07-05	2016	7	27	83	04:00:00	29.515
	West Sesoko	2016-07-05 05:00:00	2016-07-05	2016	7	27	83	05:00:00	29.54
	West Sesoko	2016-07-05 06:00:00	2016-07-05	2016	7	27	83	06:00:00	29.64
	West Sesoko	2016-07-05 07:00:00	2016-07-05	2016	7	27	83	07:00:00	29.79
	West Sesoko	2016-07-05 08:00:00	2016-07-05	2016	7	27	83	08:00:00	29.916
	West Sesoko	2016-07-05 09:00:00	2016-07-05	2016	7	27	83	09:00:00	29.941
	West Sesoko	2016-07-05 10:00:00	2016-07-05	2016	7	27	83	10:00:00	30.066
	West Sesoko	2016-07-05 11:00:00	2016-07-05	2016	7	27	83	11:00:00	30.192
	West Sesoko	2016-07-05 12:00:00	2016-07-05	2016	7	27	83	12:00:00	30.243
	West Sesoko	2016-07-05 13:00:00	2016-07-05	2016	7	27	83	13:00:00	30.444
	West Sesoko	2016-07-05 14:00:00	2016-07-05	2016	7	27	83	14:00:00	30.293
	West Sesoko	2016-07-05 15:00:00	2016-07-05	2016	7	27	83	15:00:00	30.394
	West Sesoko	2016-07-05 16:00:00	2016-07-05	2016	7	27	83	16:00:00	30.192
	West Sesoko	2016-07-05 17:00:00	2016-07-05	2016	7	27	83	17:00:00	29.941
	West Sesoko	2016-07-05 18:00:00	2016-07-05	2016	7	27	83	18:00:00	29.966
	West Sesoko	2016-07-05 19:00:00	2016-07-05	2016	7	27	83	19:00:00	29.865
	West Sesoko	2016-07-05 20:00:00	2016-07-05	2016	7	27	83	20:00:00	29.865
	West Sesoko	2016-07-05 21:00:00	2016-07-05	2016	7	27	83	21:00:00	28.965
	West Sesoko	2016-07-05 22:00:00	2016-07-05	2016	7	27	83	22:00:00	28.99
	West Sesoko	2016-07-05 23:00:00	2016-07-05	2016	7	27	83	23:00:00	29.74
	West Sesoko	2016-07-06	2016-07-06	2016	7	27	84	00:00:00	29.815
	West Sesoko	2016-07-06 01:00:00	2016-07-06	2016	7	27	84	01:00:00	29.79
	West Sesoko	2016-07-06 02:00:00	2016-07-06	2016	7	27	84	02:00:00	29.69
	West Sesoko	2016-07-06 03:00:00	2016-07-06	2016	7	27	84	03:00:00	29.464
	West Sesoko	2016-07-06 04:00:00	2016-07-06	2016	7	27	84	04:00:00	29.389
	West Sesoko	2016-07-06 05:00:00	2016-07-06	2016	7	27	84	05:00:00	29.54
	West Sesoko	2016-07-06 06:00:00	2016-07-06	2016	7	27	84	06:00:00	29.464
	West Sesoko	2016-07-06 07:00:00	2016-07-06	2016	7	27	84	07:00:00	29.515
	West Sesoko	2016-07-06 08:00:00	2016-07-06	2016	7	27	84	08:00:00	29.615
	West Sesoko	2016-07-06 09:00:00	2016-07-06	2016	7	27	84	09:00:00	29.765
	West Sesoko	2016-07-06 10:00:00	2016-07-06	2016	7	27	84	10:00:00	29.74
	West Sesoko	2016-07-06 11:00:00	2016-07-06	2016	7	27	84	11:00:00	29.89
	West Sesoko	2016-07-06 12:00:00	2016-07-06	2016	7	27	84	12:00:00	30.066
	West Sesoko	2016-07-06 13:00:00	2016-07-06	2016	7	27	84	13:00:00	30.117
	West Sesoko	2016-07-06 14:00:00	2016-07-06	2016	7	27	84	14:00:00	30.041
	West Sesoko	2016-07-06 15:00:00	2016-07-06	2016	7	27	84	15:00:00	30.167
	West Sesoko	2016-07-06 16:00:00	2016-07-06	2016	7	27	84	16:00:00	29.765
	West Sesoko	2016-07-06 17:00:00	2016-07-06	2016	7	27	84	17:00:00	29.715
	West Sesoko	2016-07-06 18:00:00	2016-07-06	2016	7	27	84	18:00:00	29.414
	West Sesoko	2016-07-06 19:00:00	2016-07-06	2016	7	27	84	19:00:00	29.59
	West Sesoko	2016-07-06 20:00:00	2016-07-06	2016	7	27	84	20:00:00	28.941
	West Sesoko	2016-07-06 21:00:00	2016-07-06	2016	7	27	84	21:00:00	29.265
	West Sesoko	2016-07-06 22:00:00	2016-07-06	2016	7	27	84	22:00:00	29.615
	West Sesoko	2016-07-06 23:00:00	2016-07-06	2016	7	27	84	23:00:00	29.515
	West Sesoko	2016-07-07	2016-07-07	2016	7	27	85	00:00:00	29.54
	West Sesoko	2016-07-07 01:00:00	2016-07-07	2016	7	27	85	01:00:00	29.464
	West Sesoko	2016-07-07 02:00:00	2016-07-07	2016	7	27	85	02:00:00	29.64
	West Sesoko	2016-07-07 03:00:00	2016-07-07	2016	7	27	85	03:00:00	29.54
	West Sesoko	2016-07-07 04:00:00	2016-07-07	2016	7	27	85	04:00:00	29.59
	West Sesoko	2016-07-07 05:00:00	2016-07-07	2016	7	27	85	05:00:00	29.34
	West Sesoko	2016-07-07 06:00:00	2016-07-07	2016	7	27	85	06:00:00	29.29
	West Sesoko	2016-07-07 07:00:00	2016-07-07	2016	7	27	85	07:00:00	29.265
	West Sesoko	2016-07-07 08:00:00	2016-07-07	2016	7	27	85	08:00:00	29.14
	West Sesoko	2016-07-07 09:00:00	2016-07-07	2016	7	27	85	09:00:00	29.19
	West Sesoko	2016-07-07 10:00:00	2016-07-07	2016	7	27	85	10:00:00	28.99
	West Sesoko	2016-07-07 11:00:00	2016-07-07	2016	7	27	85	11:00:00	29.04
	West Sesoko	2016-07-07 12:00:00	2016-07-07	2016	7	27	85	12:00:00	29.24
	West Sesoko	2016-07-07 13:00:00	2016-07-07	2016	7	27	85	13:00:00	29.265
	West Sesoko	2016-07-07 14:00:00	2016-07-07	2016	7	27	85	14:00:00	29.34
	West Sesoko	2016-07-07 15:00:00	2016-07-07	2016	7	27	85	15:00:00	29.265
	West Sesoko	2016-07-07 16:00:00	2016-07-07	2016	7	27	85	16:00:00	29.29
	West Sesoko	2016-07-07 17:00:00	2016-07-07	2016	7	27	85	17:00:00	29.24
	West Sesoko	2016-07-07 18:00:00	2016-07-07	2016	7	27	85	18:00:00	29.215
	West Sesoko	2016-07-07 19:00:00	2016-07-07	2016	7	27	85	19:00:00	29.115
	West Sesoko	2016-07-07 20:00:00	2016-07-07	2016	7	27	85	20:00:00	29.115
	West Sesoko	2016-07-07 21:00:00	2016-07-07	2016	7	27	85	21:00:00	29.09
	West Sesoko	2016-07-07 22:00:00	2016-07-07	2016	7	27	85	22:00:00	28.965
	West Sesoko	2016-07-07 23:00:00	2016-07-07	2016	7	27	85	23:00:00	29.04
	West Sesoko	2016-07-08	2016-07-08	2016	7	27	86	00:00:00	28.99
	West Sesoko	2016-07-08 01:00:00	2016-07-08	2016	7	27	86	01:00:00	28.99
	West Sesoko	2016-07-08 02:00:00	2016-07-08	2016	7	27	86	02:00:00	28.965
	West Sesoko	2016-07-08 03:00:00	2016-07-08	2016	7	27	86	03:00:00	28.916
	West Sesoko	2016-07-08 04:00:00	2016-07-08	2016	7	27	86	04:00:00	28.866
	West Sesoko	2016-07-08 05:00:00	2016-07-08	2016	7	27	86	05:00:00	28.841
	West Sesoko	2016-07-08 06:00:00	2016-07-08	2016	7	27	86	06:00:00	28.841
	West Sesoko	2016-07-08 07:00:00	2016-07-08	2016	7	27	86	07:00:00	28.791
	West Sesoko	2016-07-08 08:00:00	2016-07-08	2016	7	27	86	08:00:00	28.866
	West Sesoko	2016-07-08 09:00:00	2016-07-08	2016	7	27	86	09:00:00	28.916
	West Sesoko	2016-07-08 10:00:00	2016-07-08	2016	7	27	86	10:00:00	28.916
	West Sesoko	2016-07-08 11:00:00	2016-07-08	2016	7	27	86	11:00:00	28.841
	West Sesoko	2016-07-08 12:00:00	2016-07-08	2016	7	27	86	12:00:00	28.866
	West Sesoko	2016-07-08 13:00:00	2016-07-08	2016	7	27	86	13:00:00	28.891
	West Sesoko	2016-07-08 14:00:00	2016-07-08	2016	7	27	86	14:00:00	28.916
	West Sesoko	2016-07-08 15:00:00	2016-07-08	2016	7	27	86	15:00:00	28.866
	West Sesoko	2016-07-08 16:00:00	2016-07-08	2016	7	27	86	16:00:00	28.841
	West Sesoko	2016-07-08 17:00:00	2016-07-08	2016	7	27	86	17:00:00	28.816
	West Sesoko	2016-07-08 18:00:00	2016-07-08	2016	7	27	86	18:00:00	28.791
	West Sesoko	2016-07-08 19:00:00	2016-07-08	2016	7	27	86	19:00:00	28.667
	West Sesoko	2016-07-08 20:00:00	2016-07-08	2016	7	27	86	20:00:00	28.742
	West Sesoko	2016-07-08 21:00:00	2016-07-08	2016	7	27	86	21:00:00	28.543
	West Sesoko	2016-07-08 22:00:00	2016-07-08	2016	7	27	86	22:00:00	28.568
	West Sesoko	2016-07-08 23:00:00	2016-07-08	2016	7	27	86	23:00:00	28.642
	West Sesoko	2016-07-09	2016-07-09	2016	7	27	87	00:00:00	28.568
	West Sesoko	2016-07-09 01:00:00	2016-07-09	2016	7	27	87	01:00:00	28.593
	West Sesoko	2016-07-09 02:00:00	2016-07-09	2016	7	27	87	02:00:00	28.593
	West Sesoko	2016-07-09 03:00:00	2016-07-09	2016	7	27	87	03:00:00	28.617
	West Sesoko	2016-07-09 04:00:00	2016-07-09	2016	7	27	87	04:00:00	28.617
	West Sesoko	2016-07-09 05:00:00	2016-07-09	2016	7	27	87	05:00:00	28.667
	West Sesoko	2016-07-09 06:00:00	2016-07-09	2016	7	27	87	06:00:00	28.692
	West Sesoko	2016-07-09 07:00:00	2016-07-09	2016	7	27	87	07:00:00	28.642
	West Sesoko	2016-07-09 08:00:00	2016-07-09	2016	7	27	87	08:00:00	28.667
	West Sesoko	2016-07-09 09:00:00	2016-07-09	2016	7	27	87	09:00:00	28.717
	West Sesoko	2016-07-09 10:00:00	2016-07-09	2016	7	27	87	10:00:00	28.667
	West Sesoko	2016-07-09 11:00:00	2016-07-09	2016	7	27	87	11:00:00	28.667
	West Sesoko	2016-07-09 12:00:00	2016-07-09	2016	7	27	87	12:00:00	28.717
	West Sesoko	2016-07-09 13:00:00	2016-07-09	2016	7	27	87	13:00:00	28.692
	West Sesoko	2016-07-09 14:00:00	2016-07-09	2016	7	27	87	14:00:00	28.841
	West Sesoko	2016-07-09 15:00:00	2016-07-09	2016	7	27	87	15:00:00	28.866
	West Sesoko	2016-07-09 16:00:00	2016-07-09	2016	7	27	87	16:00:00	28.866
	West Sesoko	2016-07-09 17:00:00	2016-07-09	2016	7	27	87	17:00:00	28.891
	West Sesoko	2016-07-09 18:00:00	2016-07-09	2016	7	27	87	18:00:00	28.866
	West Sesoko	2016-07-09 19:00:00	2016-07-09	2016	7	27	87	19:00:00	28.816
	West Sesoko	2016-07-09 20:00:00	2016-07-09	2016	7	27	87	20:00:00	28.766
	West Sesoko	2016-07-09 21:00:00	2016-07-09	2016	7	27	87	21:00:00	28.617
	West Sesoko	2016-07-09 22:00:00	2016-07-09	2016	7	27	87	22:00:00	28.568
	West Sesoko	2016-07-09 23:00:00	2016-07-09	2016	7	27	87	23:00:00	28.593
	West Sesoko	2016-07-10	2016-07-10	2016	7	28	88	00:00:00	28.617
	West Sesoko	2016-07-10 01:00:00	2016-07-10	2016	7	28	88	01:00:00	28.617
	West Sesoko	2016-07-10 02:00:00	2016-07-10	2016	7	28	88	02:00:00	28.593
	West Sesoko	2016-07-10 03:00:00	2016-07-10	2016	7	28	88	03:00:00	28.568
	West Sesoko	2016-07-10 04:00:00	2016-07-10	2016	7	28	88	04:00:00	28.543
	West Sesoko	2016-07-10 05:00:00	2016-07-10	2016	7	28	88	05:00:00	28.642
	West Sesoko	2016-07-10 06:00:00	2016-07-10	2016	7	28	88	06:00:00	28.667
	West Sesoko	2016-07-10 07:00:00	2016-07-10	2016	7	28	88	07:00:00	28.642
	West Sesoko	2016-07-10 08:00:00	2016-07-10	2016	7	28	88	08:00:00	28.642
	West Sesoko	2016-07-10 09:00:00	2016-07-10	2016	7	28	88	09:00:00	28.692
	West Sesoko	2016-07-10 10:00:00	2016-07-10	2016	7	28	88	10:00:00	28.742
	West Sesoko	2016-07-10 11:00:00	2016-07-10	2016	7	28	88	11:00:00	28.816
	West Sesoko	2016-07-10 12:00:00	2016-07-10	2016	7	28	88	12:00:00	28.816
	West Sesoko	2016-07-10 13:00:00	2016-07-10	2016	7	28	88	13:00:00	28.891
	West Sesoko	2016-07-10 14:00:00	2016-07-10	2016	7	28	88	14:00:00	28.891
	West Sesoko	2016-07-10 15:00:00	2016-07-10	2016	7	28	88	15:00:00	28.841
	West Sesoko	2016-07-10 16:00:00	2016-07-10	2016	7	28	88	16:00:00	28.816
	West Sesoko	2016-07-10 17:00:00	2016-07-10	2016	7	28	88	17:00:00	28.791
	West Sesoko	2016-07-10 18:00:00	2016-07-10	2016	7	28	88	18:00:00	28.791
	West Sesoko	2016-07-10 19:00:00	2016-07-10	2016	7	28	88	19:00:00	28.791
	West Sesoko	2016-07-10 20:00:00	2016-07-10	2016	7	28	88	20:00:00	28.791
	West Sesoko	2016-07-10 21:00:00	2016-07-10	2016	7	28	88	21:00:00	28.766
	West Sesoko	2016-07-10 22:00:00	2016-07-10	2016	7	28	88	22:00:00	28.791
	West Sesoko	2016-07-10 23:00:00	2016-07-10	2016	7	28	88	23:00:00	28.742
	West Sesoko	2016-07-11	2016-07-11	2016	7	28	89	00:00:00	28.667
	West Sesoko	2016-07-11 01:00:00	2016-07-11	2016	7	28	89	01:00:00	28.667
	West Sesoko	2016-07-11 02:00:00	2016-07-11	2016	7	28	89	02:00:00	28.667
	West Sesoko	2016-07-11 03:00:00	2016-07-11	2016	7	28	89	03:00:00	28.617
	West Sesoko	2016-07-11 04:00:00	2016-07-11	2016	7	28	89	04:00:00	28.642
	West Sesoko	2016-07-11 05:00:00	2016-07-11	2016	7	28	89	05:00:00	28.667
	West Sesoko	2016-07-11 06:00:00	2016-07-11	2016	7	28	89	06:00:00	28.692
	West Sesoko	2016-07-11 07:00:00	2016-07-11	2016	7	28	89	07:00:00	28.742
	West Sesoko	2016-07-11 08:00:00	2016-07-11	2016	7	28	89	08:00:00	28.742
	West Sesoko	2016-07-11 09:00:00	2016-07-11	2016	7	28	89	09:00:00	28.742
	West Sesoko	2016-07-11 10:00:00	2016-07-11	2016	7	28	89	10:00:00	28.791
	West Sesoko	2016-07-11 11:00:00	2016-07-11	2016	7	28	89	11:00:00	28.841
	West Sesoko	2016-07-11 12:00:00	2016-07-11	2016	7	28	89	12:00:00	28.916
	West Sesoko	2016-07-11 13:00:00	2016-07-11	2016	7	28	89	13:00:00	28.941
	West Sesoko	2016-07-11 14:00:00	2016-07-11	2016	7	28	89	14:00:00	28.891
	West Sesoko	2016-07-11 15:00:00	2016-07-11	2016	7	28	89	15:00:00	28.916
	West Sesoko	2016-07-11 16:00:00	2016-07-11	2016	7	28	89	16:00:00	29.065
	West Sesoko	2016-07-11 17:00:00	2016-07-11	2016	7	28	89	17:00:00	29.09
	West Sesoko	2016-07-11 18:00:00	2016-07-11	2016	7	28	89	18:00:00	29.09
	West Sesoko	2016-07-11 19:00:00	2016-07-11	2016	7	28	89	19:00:00	29.04
	West Sesoko	2016-07-11 20:00:00	2016-07-11	2016	7	28	89	20:00:00	29.015
	West Sesoko	2016-07-11 21:00:00	2016-07-11	2016	7	28	89	21:00:00	28.965
	West Sesoko	2016-07-11 22:00:00	2016-07-11	2016	7	28	89	22:00:00	28.941
	West Sesoko	2016-07-11 23:00:00	2016-07-11	2016	7	28	89	23:00:00	28.866
	West Sesoko	2016-07-12	2016-07-12	2016	7	28	90	00:00:00	28.816
	West Sesoko	2016-07-12 01:00:00	2016-07-12	2016	7	28	90	01:00:00	28.791
	West Sesoko	2016-07-12 02:00:00	2016-07-12	2016	7	28	90	02:00:00	28.841
	West Sesoko	2016-07-12 03:00:00	2016-07-12	2016	7	28	90	03:00:00	28.816
	West Sesoko	2016-07-12 04:00:00	2016-07-12	2016	7	28	90	04:00:00	28.841
	West Sesoko	2016-07-12 05:00:00	2016-07-12	2016	7	28	90	05:00:00	28.841
	West Sesoko	2016-07-12 06:00:00	2016-07-12	2016	7	28	90	06:00:00	28.891
	West Sesoko	2016-07-12 07:00:00	2016-07-12	2016	7	28	90	07:00:00	28.916
	West Sesoko	2016-07-12 08:00:00	2016-07-12	2016	7	28	90	08:00:00	28.941
	West Sesoko	2016-07-12 09:00:00	2016-07-12	2016	7	28	90	09:00:00	28.965
	West Sesoko	2016-07-12 10:00:00	2016-07-12	2016	7	28	90	10:00:00	28.99
	West Sesoko	2016-07-12 11:00:00	2016-07-12	2016	7	28	90	11:00:00	29.115
	West Sesoko	2016-07-12 12:00:00	2016-07-12	2016	7	28	90	12:00:00	29.19
	West Sesoko	2016-07-12 13:00:00	2016-07-12	2016	7	28	90	13:00:00	29.215
	West Sesoko	2016-07-12 14:00:00	2016-07-12	2016	7	28	90	14:00:00	29.265
	West Sesoko	2016-07-12 15:00:00	2016-07-12	2016	7	28	90	15:00:00	29.34
	West Sesoko	2016-07-12 16:00:00	2016-07-12	2016	7	28	90	16:00:00	29.365
	West Sesoko	2016-07-12 17:00:00	2016-07-12	2016	7	28	90	17:00:00	29.34
	West Sesoko	2016-07-12 18:00:00	2016-07-12	2016	7	28	90	18:00:00	29.389
	West Sesoko	2016-07-12 19:00:00	2016-07-12	2016	7	28	90	19:00:00	29.34
	West Sesoko	2016-07-12 20:00:00	2016-07-12	2016	7	28	90	20:00:00	29.315
	West Sesoko	2016-07-12 21:00:00	2016-07-12	2016	7	28	90	21:00:00	29.315
	West Sesoko	2016-07-12 22:00:00	2016-07-12	2016	7	28	90	22:00:00	29.265
	West Sesoko	2016-07-12 23:00:00	2016-07-12	2016	7	28	90	23:00:00	29.19
	West Sesoko	2016-07-13	2016-07-13	2016	7	28	91	00:00:00	29.19
	West Sesoko	2016-07-13 01:00:00	2016-07-13	2016	7	28	91	01:00:00	29.165
	West Sesoko	2016-07-13 02:00:00	2016-07-13	2016	7	28	91	02:00:00	29.14
	West Sesoko	2016-07-13 03:00:00	2016-07-13	2016	7	28	91	03:00:00	29.14
	West Sesoko	2016-07-13 04:00:00	2016-07-13	2016	7	28	91	04:00:00	29.115
	West Sesoko	2016-07-13 05:00:00	2016-07-13	2016	7	28	91	05:00:00	29.115
	West Sesoko	2016-07-13 06:00:00	2016-07-13	2016	7	28	91	06:00:00	29.09
	West Sesoko	2016-07-13 07:00:00	2016-07-13	2016	7	28	91	07:00:00	29.115
	West Sesoko	2016-07-13 08:00:00	2016-07-13	2016	7	28	91	08:00:00	29.14
	West Sesoko	2016-07-13 09:00:00	2016-07-13	2016	7	28	91	09:00:00	29.215
	West Sesoko	2016-07-13 10:00:00	2016-07-13	2016	7	28	91	10:00:00	29.265
	West Sesoko	2016-07-13 11:00:00	2016-07-13	2016	7	28	91	11:00:00	29.34
	West Sesoko	2016-07-13 12:00:00	2016-07-13	2016	7	28	91	12:00:00	29.389
	West Sesoko	2016-07-13 13:00:00	2016-07-13	2016	7	28	91	13:00:00	29.439
	West Sesoko	2016-07-13 14:00:00	2016-07-13	2016	7	28	91	14:00:00	29.515
	West Sesoko	2016-07-13 15:00:00	2016-07-13	2016	7	28	91	15:00:00	29.54
	West Sesoko	2016-07-13 16:00:00	2016-07-13	2016	7	28	91	16:00:00	29.64
	West Sesoko	2016-07-13 17:00:00	2016-07-13	2016	7	28	91	17:00:00	29.615
	West Sesoko	2016-07-13 18:00:00	2016-07-13	2016	7	28	91	18:00:00	29.59
	West Sesoko	2016-07-13 19:00:00	2016-07-13	2016	7	28	91	19:00:00	29.515
	West Sesoko	2016-07-13 20:00:00	2016-07-13	2016	7	28	91	20:00:00	29.464
	West Sesoko	2016-07-13 21:00:00	2016-07-13	2016	7	28	91	21:00:00	29.439
	West Sesoko	2016-07-13 22:00:00	2016-07-13	2016	7	28	91	22:00:00	29.389
	West Sesoko	2016-07-13 23:00:00	2016-07-13	2016	7	28	91	23:00:00	29.365
	West Sesoko	2016-07-14	2016-07-14	2016	7	28	92	00:00:00	29.34
	West Sesoko	2016-07-14 01:00:00	2016-07-14	2016	7	28	92	01:00:00	29.315
	West Sesoko	2016-07-14 02:00:00	2016-07-14	2016	7	28	92	02:00:00	29.29
	West Sesoko	2016-07-14 03:00:00	2016-07-14	2016	7	28	92	03:00:00	29.24
	West Sesoko	2016-07-14 04:00:00	2016-07-14	2016	7	28	92	04:00:00	29.24
	West Sesoko	2016-07-14 05:00:00	2016-07-14	2016	7	28	92	05:00:00	29.215
	West Sesoko	2016-07-14 06:00:00	2016-07-14	2016	7	28	92	06:00:00	29.215
	West Sesoko	2016-07-14 07:00:00	2016-07-14	2016	7	28	92	07:00:00	29.215
	West Sesoko	2016-07-14 08:00:00	2016-07-14	2016	7	28	92	08:00:00	29.265
	West Sesoko	2016-07-14 09:00:00	2016-07-14	2016	7	28	92	09:00:00	29.315
	West Sesoko	2016-07-14 10:00:00	2016-07-14	2016	7	28	92	10:00:00	29.365
	West Sesoko	2016-07-14 11:00:00	2016-07-14	2016	7	28	92	11:00:00	29.464
	West Sesoko	2016-07-14 12:00:00	2016-07-14	2016	7	28	92	12:00:00	29.54
	West Sesoko	2016-07-14 13:00:00	2016-07-14	2016	7	28	92	13:00:00	29.565
	West Sesoko	2016-07-14 14:00:00	2016-07-14	2016	7	28	92	14:00:00	29.665
	West Sesoko	2016-07-14 15:00:00	2016-07-14	2016	7	28	92	15:00:00	29.765
	West Sesoko	2016-07-14 16:00:00	2016-07-14	2016	7	28	92	16:00:00	29.79
	West Sesoko	2016-07-14 17:00:00	2016-07-14	2016	7	28	92	17:00:00	29.765
	West Sesoko	2016-07-14 18:00:00	2016-07-14	2016	7	28	92	18:00:00	29.74
	West Sesoko	2016-07-14 19:00:00	2016-07-14	2016	7	28	92	19:00:00	29.74
	West Sesoko	2016-07-14 20:00:00	2016-07-14	2016	7	28	92	20:00:00	29.665
	West Sesoko	2016-07-14 21:00:00	2016-07-14	2016	7	28	92	21:00:00	29.59
	West Sesoko	2016-07-14 22:00:00	2016-07-14	2016	7	28	92	22:00:00	29.515
	West Sesoko	2016-07-14 23:00:00	2016-07-14	2016	7	28	92	23:00:00	29.439
	West Sesoko	2016-07-15	2016-07-15	2016	7	28	93	00:00:00	29.414
	West Sesoko	2016-07-15 01:00:00	2016-07-15	2016	7	28	93	01:00:00	29.389
	West Sesoko	2016-07-15 02:00:00	2016-07-15	2016	7	28	93	02:00:00	29.365
	West Sesoko	2016-07-15 03:00:00	2016-07-15	2016	7	28	93	03:00:00	29.34
	West Sesoko	2016-07-15 04:00:00	2016-07-15	2016	7	28	93	04:00:00	29.34
	West Sesoko	2016-07-15 05:00:00	2016-07-15	2016	7	28	93	05:00:00	29.29
	West Sesoko	2016-07-15 06:00:00	2016-07-15	2016	7	28	93	06:00:00	29.29
	West Sesoko	2016-07-15 07:00:00	2016-07-15	2016	7	28	93	07:00:00	29.265
	West Sesoko	2016-07-15 08:00:00	2016-07-15	2016	7	28	93	08:00:00	29.34
	West Sesoko	2016-07-15 09:00:00	2016-07-15	2016	7	28	93	09:00:00	29.389
	West Sesoko	2016-07-15 10:00:00	2016-07-15	2016	7	28	93	10:00:00	29.464
	West Sesoko	2016-07-15 11:00:00	2016-07-15	2016	7	28	93	11:00:00	29.515
	West Sesoko	2016-07-15 12:00:00	2016-07-15	2016	7	28	93	12:00:00	29.665
	West Sesoko	2016-07-15 13:00:00	2016-07-15	2016	7	28	93	13:00:00	29.715
	West Sesoko	2016-07-15 14:00:00	2016-07-15	2016	7	28	93	14:00:00	29.765
	West Sesoko	2016-07-15 15:00:00	2016-07-15	2016	7	28	93	15:00:00	29.815
	West Sesoko	2016-07-15 16:00:00	2016-07-15	2016	7	28	93	16:00:00	29.865
	West Sesoko	2016-07-15 17:00:00	2016-07-15	2016	7	28	93	17:00:00	29.84
	West Sesoko	2016-07-15 18:00:00	2016-07-15	2016	7	28	93	18:00:00	29.79
	West Sesoko	2016-07-15 19:00:00	2016-07-15	2016	7	28	93	19:00:00	29.715
	West Sesoko	2016-07-15 20:00:00	2016-07-15	2016	7	28	93	20:00:00	29.84
	West Sesoko	2016-07-15 21:00:00	2016-07-15	2016	7	28	93	21:00:00	29.69
	West Sesoko	2016-07-15 22:00:00	2016-07-15	2016	7	28	93	22:00:00	29.665
	West Sesoko	2016-07-15 23:00:00	2016-07-15	2016	7	28	93	23:00:00	29.59
	West Sesoko	2016-07-16	2016-07-16	2016	7	28	94	00:00:00	29.54
	West Sesoko	2016-07-16 01:00:00	2016-07-16	2016	7	28	94	01:00:00	29.515
	West Sesoko	2016-07-16 02:00:00	2016-07-16	2016	7	28	94	02:00:00	29.49
	West Sesoko	2016-07-16 03:00:00	2016-07-16	2016	7	28	94	03:00:00	29.464
	West Sesoko	2016-07-16 04:00:00	2016-07-16	2016	7	28	94	04:00:00	29.439
	West Sesoko	2016-07-16 05:00:00	2016-07-16	2016	7	28	94	05:00:00	29.439
	West Sesoko	2016-07-16 06:00:00	2016-07-16	2016	7	28	94	06:00:00	29.414
	West Sesoko	2016-07-16 07:00:00	2016-07-16	2016	7	28	94	07:00:00	29.439
	West Sesoko	2016-07-16 08:00:00	2016-07-16	2016	7	28	94	08:00:00	29.439
	West Sesoko	2016-07-16 09:00:00	2016-07-16	2016	7	28	94	09:00:00	29.49
	West Sesoko	2016-07-16 10:00:00	2016-07-16	2016	7	28	94	10:00:00	29.565
	West Sesoko	2016-07-16 11:00:00	2016-07-16	2016	7	28	94	11:00:00	29.64
	West Sesoko	2016-07-16 12:00:00	2016-07-16	2016	7	28	94	12:00:00	29.665
	West Sesoko	2016-07-16 13:00:00	2016-07-16	2016	7	28	94	13:00:00	29.715
	West Sesoko	2016-07-16 14:00:00	2016-07-16	2016	7	28	94	14:00:00	29.765
	West Sesoko	2016-07-16 15:00:00	2016-07-16	2016	7	28	94	15:00:00	29.765
	West Sesoko	2016-07-16 16:00:00	2016-07-16	2016	7	28	94	16:00:00	29.815
	West Sesoko	2016-07-16 17:00:00	2016-07-16	2016	7	28	94	17:00:00	29.815
	West Sesoko	2016-07-16 18:00:00	2016-07-16	2016	7	28	94	18:00:00	29.84
	West Sesoko	2016-07-16 19:00:00	2016-07-16	2016	7	28	94	19:00:00	29.79
	West Sesoko	2016-07-16 20:00:00	2016-07-16	2016	7	28	94	20:00:00	29.74
	West Sesoko	2016-07-16 21:00:00	2016-07-16	2016	7	28	94	21:00:00	29.74
	West Sesoko	2016-07-16 22:00:00	2016-07-16	2016	7	28	94	22:00:00	29.715
	West Sesoko	2016-07-16 23:00:00	2016-07-16	2016	7	28	94	23:00:00	29.615
	West Sesoko	2016-07-17	2016-07-17	2016	7	29	95	00:00:00	29.565
	West Sesoko	2016-07-17 01:00:00	2016-07-17	2016	7	29	95	01:00:00	29.59
	West Sesoko	2016-07-17 02:00:00	2016-07-17	2016	7	29	95	02:00:00	29.59
	West Sesoko	2016-07-17 03:00:00	2016-07-17	2016	7	29	95	03:00:00	29.615
	West Sesoko	2016-07-17 04:00:00	2016-07-17	2016	7	29	95	04:00:00	29.615
	West Sesoko	2016-07-17 05:00:00	2016-07-17	2016	7	29	95	05:00:00	29.59
	West Sesoko	2016-07-17 06:00:00	2016-07-17	2016	7	29	95	06:00:00	29.59
	West Sesoko	2016-07-17 07:00:00	2016-07-17	2016	7	29	95	07:00:00	29.565
	West Sesoko	2016-07-17 08:00:00	2016-07-17	2016	7	29	95	08:00:00	29.615
	West Sesoko	2016-07-17 09:00:00	2016-07-17	2016	7	29	95	09:00:00	29.715
	West Sesoko	2016-07-17 10:00:00	2016-07-17	2016	7	29	95	10:00:00	29.79
	West Sesoko	2016-07-17 11:00:00	2016-07-17	2016	7	29	95	11:00:00	29.865
	West Sesoko	2016-07-17 12:00:00	2016-07-17	2016	7	29	95	12:00:00	29.865
	West Sesoko	2016-07-17 13:00:00	2016-07-17	2016	7	29	95	13:00:00	29.916
	West Sesoko	2016-07-17 14:00:00	2016-07-17	2016	7	29	95	14:00:00	29.941
	West Sesoko	2016-07-17 15:00:00	2016-07-17	2016	7	29	95	15:00:00	29.916
	West Sesoko	2016-07-17 16:00:00	2016-07-17	2016	7	29	95	16:00:00	29.916
	West Sesoko	2016-07-17 17:00:00	2016-07-17	2016	7	29	95	17:00:00	29.991
	West Sesoko	2016-07-17 18:00:00	2016-07-17	2016	7	29	95	18:00:00	30.041
	West Sesoko	2016-07-17 19:00:00	2016-07-17	2016	7	29	95	19:00:00	29.991
	West Sesoko	2016-07-17 20:00:00	2016-07-17	2016	7	29	95	20:00:00	30.016
	West Sesoko	2016-07-17 21:00:00	2016-07-17	2016	7	29	95	21:00:00	29.966
	West Sesoko	2016-07-17 22:00:00	2016-07-17	2016	7	29	95	22:00:00	29.89
	West Sesoko	2016-07-17 23:00:00	2016-07-17	2016	7	29	95	23:00:00	29.765
	West Sesoko	2016-07-18	2016-07-18	2016	7	29	96	00:00:00	29.79
	West Sesoko	2016-07-18 01:00:00	2016-07-18	2016	7	29	96	01:00:00	29.74
	West Sesoko	2016-07-18 02:00:00	2016-07-18	2016	7	29	96	02:00:00	29.49
	West Sesoko	2016-07-18 03:00:00	2016-07-18	2016	7	29	96	03:00:00	29.49
	West Sesoko	2016-07-18 04:00:00	2016-07-18	2016	7	29	96	04:00:00	29.54
	West Sesoko	2016-07-18 05:00:00	2016-07-18	2016	7	29	96	05:00:00	29.54
	West Sesoko	2016-07-18 06:00:00	2016-07-18	2016	7	29	96	06:00:00	29.565
	West Sesoko	2016-07-18 07:00:00	2016-07-18	2016	7	29	96	07:00:00	29.615
	West Sesoko	2016-07-18 08:00:00	2016-07-18	2016	7	29	96	08:00:00	29.665
	West Sesoko	2016-07-18 09:00:00	2016-07-18	2016	7	29	96	09:00:00	29.69
	West Sesoko	2016-07-18 10:00:00	2016-07-18	2016	7	29	96	10:00:00	29.815
	West Sesoko	2016-07-18 11:00:00	2016-07-18	2016	7	29	96	11:00:00	29.966
	West Sesoko	2016-07-18 12:00:00	2016-07-18	2016	7	29	96	12:00:00	30.142
	West Sesoko	2016-07-18 13:00:00	2016-07-18	2016	7	29	96	13:00:00	30.041
	West Sesoko	2016-07-18 14:00:00	2016-07-18	2016	7	29	96	14:00:00	29.966
	West Sesoko	2016-07-18 15:00:00	2016-07-18	2016	7	29	96	15:00:00	29.79
	West Sesoko	2016-07-18 16:00:00	2016-07-18	2016	7	29	96	16:00:00	29.765
	West Sesoko	2016-07-18 17:00:00	2016-07-18	2016	7	29	96	17:00:00	29.69
	West Sesoko	2016-07-18 18:00:00	2016-07-18	2016	7	29	96	18:00:00	29.89
	West Sesoko	2016-07-18 19:00:00	2016-07-18	2016	7	29	96	19:00:00	29.765
	West Sesoko	2016-07-18 20:00:00	2016-07-18	2016	7	29	96	20:00:00	29.79
	West Sesoko	2016-07-18 21:00:00	2016-07-18	2016	7	29	96	21:00:00	29.79
	West Sesoko	2016-07-18 22:00:00	2016-07-18	2016	7	29	96	22:00:00	29.79
	West Sesoko	2016-07-18 23:00:00	2016-07-18	2016	7	29	96	23:00:00	29.79
	West Sesoko	2016-07-19	2016-07-19	2016	7	29	97	00:00:00	29.715
	West Sesoko	2016-07-19 01:00:00	2016-07-19	2016	7	29	97	01:00:00	29.715
	West Sesoko	2016-07-19 02:00:00	2016-07-19	2016	7	29	97	02:00:00	29.765
	West Sesoko	2016-07-19 03:00:00	2016-07-19	2016	7	29	97	03:00:00	29.79
	West Sesoko	2016-07-19 04:00:00	2016-07-19	2016	7	29	97	04:00:00	29.815
	West Sesoko	2016-07-19 05:00:00	2016-07-19	2016	7	29	97	05:00:00	29.84
	West Sesoko	2016-07-19 06:00:00	2016-07-19	2016	7	29	97	06:00:00	29.84
	West Sesoko	2016-07-19 07:00:00	2016-07-19	2016	7	29	97	07:00:00	29.84
	West Sesoko	2016-07-19 08:00:00	2016-07-19	2016	7	29	97	08:00:00	29.89
	West Sesoko	2016-07-19 09:00:00	2016-07-19	2016	7	29	97	09:00:00	29.966
	West Sesoko	2016-07-19 10:00:00	2016-07-19	2016	7	29	97	10:00:00	30.016
	West Sesoko	2016-07-19 11:00:00	2016-07-19	2016	7	29	97	11:00:00	30.117
	West Sesoko	2016-07-19 12:00:00	2016-07-19	2016	7	29	97	12:00:00	30.343
	West Sesoko	2016-07-19 13:00:00	2016-07-19	2016	7	29	97	13:00:00	30.444
	West Sesoko	2016-07-19 14:00:00	2016-07-19	2016	7	29	97	14:00:00	30.394
	West Sesoko	2016-07-19 15:00:00	2016-07-19	2016	7	29	97	15:00:00	30.293
	West Sesoko	2016-07-19 16:00:00	2016-07-19	2016	7	29	97	16:00:00	30.167
	West Sesoko	2016-07-19 17:00:00	2016-07-19	2016	7	29	97	17:00:00	30.091
	West Sesoko	2016-07-19 18:00:00	2016-07-19	2016	7	29	97	18:00:00	30.091
	West Sesoko	2016-07-19 19:00:00	2016-07-19	2016	7	29	97	19:00:00	30.066
	West Sesoko	2016-07-19 20:00:00	2016-07-19	2016	7	29	97	20:00:00	30.041
	West Sesoko	2016-07-19 21:00:00	2016-07-19	2016	7	29	97	21:00:00	30.041
	West Sesoko	2016-07-19 22:00:00	2016-07-19	2016	7	29	97	22:00:00	30.066
	West Sesoko	2016-07-19 23:00:00	2016-07-19	2016	7	29	97	23:00:00	30.016
	West Sesoko	2016-07-20	2016-07-20	2016	7	29	98	00:00:00	29.966
	West Sesoko	2016-07-20 01:00:00	2016-07-20	2016	7	29	98	01:00:00	29.74
	West Sesoko	2016-07-20 02:00:00	2016-07-20	2016	7	29	98	02:00:00	29.715
	West Sesoko	2016-07-20 03:00:00	2016-07-20	2016	7	29	98	03:00:00	29.715
	West Sesoko	2016-07-20 04:00:00	2016-07-20	2016	7	29	98	04:00:00	29.84
	West Sesoko	2016-07-20 05:00:00	2016-07-20	2016	7	29	98	05:00:00	29.916
	West Sesoko	2016-07-20 06:00:00	2016-07-20	2016	7	29	98	06:00:00	29.916
	West Sesoko	2016-07-20 07:00:00	2016-07-20	2016	7	29	98	07:00:00	29.941
	West Sesoko	2016-07-20 08:00:00	2016-07-20	2016	7	29	98	08:00:00	29.991
	West Sesoko	2016-07-20 09:00:00	2016-07-20	2016	7	29	98	09:00:00	30.066
	West Sesoko	2016-07-20 10:00:00	2016-07-20	2016	7	29	98	10:00:00	30.293
	West Sesoko	2016-07-20 11:00:00	2016-07-20	2016	7	29	98	11:00:00	30.268
	West Sesoko	2016-07-20 12:00:00	2016-07-20	2016	7	29	98	12:00:00	30.369
	West Sesoko	2016-07-20 13:00:00	2016-07-20	2016	7	29	98	13:00:00	30.369
	West Sesoko	2016-07-20 14:00:00	2016-07-20	2016	7	29	98	14:00:00	30.167
	West Sesoko	2016-07-20 15:00:00	2016-07-20	2016	7	29	98	15:00:00	30.318
	West Sesoko	2016-07-20 16:00:00	2016-07-20	2016	7	29	98	16:00:00	30.192
	West Sesoko	2016-07-20 17:00:00	2016-07-20	2016	7	29	98	17:00:00	30.167
	West Sesoko	2016-07-20 18:00:00	2016-07-20	2016	7	29	98	18:00:00	30.243
	West Sesoko	2016-07-20 19:00:00	2016-07-20	2016	7	29	98	19:00:00	30.243
	West Sesoko	2016-07-20 20:00:00	2016-07-20	2016	7	29	98	20:00:00	30.142
	West Sesoko	2016-07-20 21:00:00	2016-07-20	2016	7	29	98	21:00:00	29.966
	West Sesoko	2016-07-20 22:00:00	2016-07-20	2016	7	29	98	22:00:00	30.142
	West Sesoko	2016-07-20 23:00:00	2016-07-20	2016	7	29	98	23:00:00	30.192
	West Sesoko	2016-07-21	2016-07-21	2016	7	29	99	00:00:00	30.066
	West Sesoko	2016-07-21 01:00:00	2016-07-21	2016	7	29	99	01:00:00	29.991
	West Sesoko	2016-07-21 02:00:00	2016-07-21	2016	7	29	99	02:00:00	30.016
	West Sesoko	2016-07-21 03:00:00	2016-07-21	2016	7	29	99	03:00:00	29.89
	West Sesoko	2016-07-21 04:00:00	2016-07-21	2016	7	29	99	04:00:00	29.84
	West Sesoko	2016-07-21 05:00:00	2016-07-21	2016	7	29	99	05:00:00	29.79
	West Sesoko	2016-07-21 06:00:00	2016-07-21	2016	7	29	99	06:00:00	29.765
	West Sesoko	2016-07-21 07:00:00	2016-07-21	2016	7	29	99	07:00:00	29.84
	West Sesoko	2016-07-21 08:00:00	2016-07-21	2016	7	29	99	08:00:00	29.89
	West Sesoko	2016-07-21 09:00:00	2016-07-21	2016	7	29	99	09:00:00	29.84
	West Sesoko	2016-07-21 10:00:00	2016-07-21	2016	7	29	99	10:00:00	29.865
	West Sesoko	2016-07-21 11:00:00	2016-07-21	2016	7	29	99	11:00:00	30.217
	West Sesoko	2016-07-21 12:00:00	2016-07-21	2016	7	29	99	12:00:00	30.495
	West Sesoko	2016-07-21 13:00:00	2016-07-21	2016	7	29	99	13:00:00	30.243
	West Sesoko	2016-07-21 14:00:00	2016-07-21	2016	7	29	99	14:00:00	30.52
	West Sesoko	2016-07-21 15:00:00	2016-07-21	2016	7	29	99	15:00:00	30.293
	West Sesoko	2016-07-21 16:00:00	2016-07-21	2016	7	29	99	16:00:00	30.167
	West Sesoko	2016-07-21 17:00:00	2016-07-21	2016	7	29	99	17:00:00	30.167
	West Sesoko	2016-07-21 18:00:00	2016-07-21	2016	7	29	99	18:00:00	30.243
	West Sesoko	2016-07-21 19:00:00	2016-07-21	2016	7	29	99	19:00:00	30.066
	West Sesoko	2016-07-21 20:00:00	2016-07-21	2016	7	29	99	20:00:00	30.117
	West Sesoko	2016-07-21 21:00:00	2016-07-21	2016	7	29	99	21:00:00	30.117
	West Sesoko	2016-07-21 22:00:00	2016-07-21	2016	7	29	99	22:00:00	30.091
	West Sesoko	2016-07-21 23:00:00	2016-07-21	2016	7	29	99	23:00:00	30.041
	West Sesoko	2016-07-22	2016-07-22	2016	7	29	100	00:00:00	29.991
	West Sesoko	2016-07-22 01:00:00	2016-07-22	2016	7	29	100	01:00:00	29.59
	West Sesoko	2016-07-22 02:00:00	2016-07-22	2016	7	29	100	02:00:00	29.916
	West Sesoko	2016-07-22 03:00:00	2016-07-22	2016	7	29	100	03:00:00	29.865
	West Sesoko	2016-07-22 04:00:00	2016-07-22	2016	7	29	100	04:00:00	29.765
	West Sesoko	2016-07-22 05:00:00	2016-07-22	2016	7	29	100	05:00:00	29.414
	West Sesoko	2016-07-22 06:00:00	2016-07-22	2016	7	29	100	06:00:00	29.74
	West Sesoko	2016-07-22 07:00:00	2016-07-22	2016	7	29	100	07:00:00	29.916
	West Sesoko	2016-07-22 08:00:00	2016-07-22	2016	7	29	100	08:00:00	29.966
	West Sesoko	2016-07-22 09:00:00	2016-07-22	2016	7	29	100	09:00:00	30.091
	West Sesoko	2016-07-22 10:00:00	2016-07-22	2016	7	29	100	10:00:00	30.268
	West Sesoko	2016-07-22 11:00:00	2016-07-22	2016	7	29	100	11:00:00	30.318
	West Sesoko	2016-07-22 12:00:00	2016-07-22	2016	7	29	100	12:00:00	30.444
	West Sesoko	2016-07-22 13:00:00	2016-07-22	2016	7	29	100	13:00:00	30.343
	West Sesoko	2016-07-22 14:00:00	2016-07-22	2016	7	29	100	14:00:00	30.192
	West Sesoko	2016-07-22 15:00:00	2016-07-22	2016	7	29	100	15:00:00	30.091
	West Sesoko	2016-07-22 16:00:00	2016-07-22	2016	7	29	100	16:00:00	29.865
	West Sesoko	2016-07-22 17:00:00	2016-07-22	2016	7	29	100	17:00:00	30.041
	West Sesoko	2016-07-22 18:00:00	2016-07-22	2016	7	29	100	18:00:00	29.89
	West Sesoko	2016-07-22 19:00:00	2016-07-22	2016	7	29	100	19:00:00	29.765
	West Sesoko	2016-07-22 20:00:00	2016-07-22	2016	7	29	100	20:00:00	29.865
	West Sesoko	2016-07-22 21:00:00	2016-07-22	2016	7	29	100	21:00:00	29.365
	West Sesoko	2016-07-22 22:00:00	2016-07-22	2016	7	29	100	22:00:00	29.715
	West Sesoko	2016-07-22 23:00:00	2016-07-22	2016	7	29	100	23:00:00	29.765
	West Sesoko	2016-07-23	2016-07-23	2016	7	29	101	00:00:00	29.84
	West Sesoko	2016-07-23 01:00:00	2016-07-23	2016	7	29	101	01:00:00	29.815
	West Sesoko	2016-07-23 02:00:00	2016-07-23	2016	7	29	101	02:00:00	29.715
	West Sesoko	2016-07-23 03:00:00	2016-07-23	2016	7	29	101	03:00:00	29.69
	West Sesoko	2016-07-23 04:00:00	2016-07-23	2016	7	29	101	04:00:00	29.665
	West Sesoko	2016-07-23 05:00:00	2016-07-23	2016	7	29	101	05:00:00	29.615
	West Sesoko	2016-07-23 06:00:00	2016-07-23	2016	7	29	101	06:00:00	29.464
	West Sesoko	2016-07-23 07:00:00	2016-07-23	2016	7	29	101	07:00:00	29.365
	West Sesoko	2016-07-23 08:00:00	2016-07-23	2016	7	29	101	08:00:00	29.54
	West Sesoko	2016-07-23 09:00:00	2016-07-23	2016	7	29	101	09:00:00	29.815
	West Sesoko	2016-07-23 10:00:00	2016-07-23	2016	7	29	101	10:00:00	30.066
	West Sesoko	2016-07-23 11:00:00	2016-07-23	2016	7	29	101	11:00:00	30.167
	West Sesoko	2016-07-23 12:00:00	2016-07-23	2016	7	29	101	12:00:00	30.167
	West Sesoko	2016-07-23 13:00:00	2016-07-23	2016	7	29	101	13:00:00	30.217
	West Sesoko	2016-07-23 14:00:00	2016-07-23	2016	7	29	101	14:00:00	30.066
	West Sesoko	2016-07-23 15:00:00	2016-07-23	2016	7	29	101	15:00:00	29.389
	West Sesoko	2016-07-23 16:00:00	2016-07-23	2016	7	29	101	16:00:00	29.64
	West Sesoko	2016-07-23 17:00:00	2016-07-23	2016	7	29	101	17:00:00	29.89
	West Sesoko	2016-07-23 18:00:00	2016-07-23	2016	7	29	101	18:00:00	29.615
	West Sesoko	2016-07-23 19:00:00	2016-07-23	2016	7	29	101	19:00:00	29.74
	West Sesoko	2016-07-23 20:00:00	2016-07-23	2016	7	29	101	20:00:00	29.765
	West Sesoko	2016-07-23 21:00:00	2016-07-23	2016	7	29	101	21:00:00	29.215
	West Sesoko	2016-07-23 22:00:00	2016-07-23	2016	7	29	101	22:00:00	29.565
	West Sesoko	2016-07-23 23:00:00	2016-07-23	2016	7	29	101	23:00:00	29.64
	West Sesoko	2016-07-24	2016-07-24	2016	7	30	102	00:00:00	29.565
	West Sesoko	2016-07-24 01:00:00	2016-07-24	2016	7	30	102	01:00:00	29.665
	West Sesoko	2016-07-24 02:00:00	2016-07-24	2016	7	30	102	02:00:00	29.54
	West Sesoko	2016-07-24 03:00:00	2016-07-24	2016	7	30	102	03:00:00	29.54
	West Sesoko	2016-07-24 04:00:00	2016-07-24	2016	7	30	102	04:00:00	29.439
	West Sesoko	2016-07-24 05:00:00	2016-07-24	2016	7	30	102	05:00:00	29.34
	West Sesoko	2016-07-24 06:00:00	2016-07-24	2016	7	30	102	06:00:00	29.04
	West Sesoko	2016-07-24 07:00:00	2016-07-24	2016	7	30	102	07:00:00	29.165
	West Sesoko	2016-07-24 08:00:00	2016-07-24	2016	7	30	102	08:00:00	29.565
	West Sesoko	2016-07-24 09:00:00	2016-07-24	2016	7	30	102	09:00:00	29.815
	West Sesoko	2016-07-24 10:00:00	2016-07-24	2016	7	30	102	10:00:00	29.916
	West Sesoko	2016-07-24 11:00:00	2016-07-24	2016	7	30	102	11:00:00	29.115
	West Sesoko	2016-07-24 12:00:00	2016-07-24	2016	7	30	102	12:00:00	29.389
	West Sesoko	2016-07-24 13:00:00	2016-07-24	2016	7	30	102	13:00:00	29.74
	West Sesoko	2016-07-24 14:00:00	2016-07-24	2016	7	30	102	14:00:00	29.615
	West Sesoko	2016-07-24 15:00:00	2016-07-24	2016	7	30	102	15:00:00	29.715
	West Sesoko	2016-07-24 16:00:00	2016-07-24	2016	7	30	102	16:00:00	29.464
	West Sesoko	2016-07-24 17:00:00	2016-07-24	2016	7	30	102	17:00:00	29.69
	West Sesoko	2016-07-24 18:00:00	2016-07-24	2016	7	30	102	18:00:00	29.69
	West Sesoko	2016-07-24 19:00:00	2016-07-24	2016	7	30	102	19:00:00	29.59
	West Sesoko	2016-07-24 20:00:00	2016-07-24	2016	7	30	102	20:00:00	29.389
	West Sesoko	2016-07-24 21:00:00	2016-07-24	2016	7	30	102	21:00:00	29.34
	West Sesoko	2016-07-24 22:00:00	2016-07-24	2016	7	30	102	22:00:00	29.115
	West Sesoko	2016-07-24 23:00:00	2016-07-24	2016	7	30	102	23:00:00	29.265
	West Sesoko	2016-07-25	2016-07-25	2016	7	30	103	00:00:00	29.439
	West Sesoko	2016-07-25 01:00:00	2016-07-25	2016	7	30	103	01:00:00	29.464
	West Sesoko	2016-07-25 02:00:00	2016-07-25	2016	7	30	103	02:00:00	29.665
	West Sesoko	2016-07-25 03:00:00	2016-07-25	2016	7	30	103	03:00:00	29.615
	West Sesoko	2016-07-25 04:00:00	2016-07-25	2016	7	30	103	04:00:00	29.54
	West Sesoko	2016-07-25 05:00:00	2016-07-25	2016	7	30	103	05:00:00	29.414
	West Sesoko	2016-07-25 06:00:00	2016-07-25	2016	7	30	103	06:00:00	29.29
	West Sesoko	2016-07-25 07:00:00	2016-07-25	2016	7	30	103	07:00:00	29.24
	West Sesoko	2016-07-25 08:00:00	2016-07-25	2016	7	30	103	08:00:00	29.215
	West Sesoko	2016-07-25 09:00:00	2016-07-25	2016	7	30	103	09:00:00	29.439
	West Sesoko	2016-07-25 10:00:00	2016-07-25	2016	7	30	103	10:00:00	29.69
	West Sesoko	2016-07-25 11:00:00	2016-07-25	2016	7	30	103	11:00:00	29.665
	West Sesoko	2016-07-25 12:00:00	2016-07-25	2016	7	30	103	12:00:00	29.24
	West Sesoko	2016-07-25 13:00:00	2016-07-25	2016	7	30	103	13:00:00	29.29
	West Sesoko	2016-07-25 14:00:00	2016-07-25	2016	7	30	103	14:00:00	29.464
	West Sesoko	2016-07-25 15:00:00	2016-07-25	2016	7	30	103	15:00:00	29.29
	West Sesoko	2016-07-25 16:00:00	2016-07-25	2016	7	30	103	16:00:00	29.24
	West Sesoko	2016-07-25 17:00:00	2016-07-25	2016	7	30	103	17:00:00	28.941
	West Sesoko	2016-07-25 18:00:00	2016-07-25	2016	7	30	103	18:00:00	29.04
	West Sesoko	2016-07-25 19:00:00	2016-07-25	2016	7	30	103	19:00:00	29.09
	West Sesoko	2016-07-25 20:00:00	2016-07-25	2016	7	30	103	20:00:00	29.04
	West Sesoko	2016-07-25 21:00:00	2016-07-25	2016	7	30	103	21:00:00	29.04
	West Sesoko	2016-07-25 22:00:00	2016-07-25	2016	7	30	103	22:00:00	29.09
	West Sesoko	2016-07-25 23:00:00	2016-07-25	2016	7	30	103	23:00:00	29.34
	West Sesoko	2016-07-26	2016-07-26	2016	7	30	104	00:00:00	29.414
	West Sesoko	2016-07-26 01:00:00	2016-07-26	2016	7	30	104	01:00:00	29.49
	West Sesoko	2016-07-26 02:00:00	2016-07-26	2016	7	30	104	02:00:00	29.389
	West Sesoko	2016-07-26 03:00:00	2016-07-26	2016	7	30	104	03:00:00	29.515
	West Sesoko	2016-07-26 04:00:00	2016-07-26	2016	7	30	104	04:00:00	29.439
	West Sesoko	2016-07-26 05:00:00	2016-07-26	2016	7	30	104	05:00:00	29.464
	West Sesoko	2016-07-26 06:00:00	2016-07-26	2016	7	30	104	06:00:00	29.315
	West Sesoko	2016-07-26 07:00:00	2016-07-26	2016	7	30	104	07:00:00	29.165
	West Sesoko	2016-07-26 08:00:00	2016-07-26	2016	7	30	104	08:00:00	28.916
	West Sesoko	2016-07-26 09:00:00	2016-07-26	2016	7	30	104	09:00:00	28.965
	West Sesoko	2016-07-26 10:00:00	2016-07-26	2016	7	30	104	10:00:00	29.215
	West Sesoko	2016-07-26 11:00:00	2016-07-26	2016	7	30	104	11:00:00	29.565
	West Sesoko	2016-07-26 12:00:00	2016-07-26	2016	7	30	104	12:00:00	29.19
	West Sesoko	2016-07-26 13:00:00	2016-07-26	2016	7	30	104	13:00:00	28.493
	West Sesoko	2016-07-26 14:00:00	2016-07-26	2016	7	30	104	14:00:00	29.34
	West Sesoko	2016-07-26 15:00:00	2016-07-26	2016	7	30	104	15:00:00	29.615
	West Sesoko	2016-07-26 16:00:00	2016-07-26	2016	7	30	104	16:00:00	29.941
	West Sesoko	2016-07-26 17:00:00	2016-07-26	2016	7	30	104	17:00:00	29.941
	West Sesoko	2016-07-26 18:00:00	2016-07-26	2016	7	30	104	18:00:00	29.74
	West Sesoko	2016-07-26 19:00:00	2016-07-26	2016	7	30	104	19:00:00	29.991
	West Sesoko	2016-07-26 20:00:00	2016-07-26	2016	7	30	104	20:00:00	29.74
	West Sesoko	2016-07-26 21:00:00	2016-07-26	2016	7	30	104	21:00:00	29.59
	West Sesoko	2016-07-26 22:00:00	2016-07-26	2016	7	30	104	22:00:00	29.565
	West Sesoko	2016-07-26 23:00:00	2016-07-26	2016	7	30	104	23:00:00	29.04
	West Sesoko	2016-07-27	2016-07-27	2016	7	30	105	00:00:00	29.265
	West Sesoko	2016-07-27 01:00:00	2016-07-27	2016	7	30	105	01:00:00	29.29
	West Sesoko	2016-07-27 02:00:00	2016-07-27	2016	7	30	105	02:00:00	29.24
	West Sesoko	2016-07-27 03:00:00	2016-07-27	2016	7	30	105	03:00:00	29.414
	West Sesoko	2016-07-27 04:00:00	2016-07-27	2016	7	30	105	04:00:00	29.49
	West Sesoko	2016-07-27 05:00:00	2016-07-27	2016	7	30	105	05:00:00	29.439
	West Sesoko	2016-07-27 06:00:00	2016-07-27	2016	7	30	105	06:00:00	29.439
	West Sesoko	2016-07-27 07:00:00	2016-07-27	2016	7	30	105	07:00:00	29.49
	West Sesoko	2016-07-27 08:00:00	2016-07-27	2016	7	30	105	08:00:00	29.565
	West Sesoko	2016-07-27 09:00:00	2016-07-27	2016	7	30	105	09:00:00	29.615
	West Sesoko	2016-07-27 10:00:00	2016-07-27	2016	7	30	105	10:00:00	29.74
	West Sesoko	2016-07-27 11:00:00	2016-07-27	2016	7	30	105	11:00:00	29.84
	West Sesoko	2016-07-27 12:00:00	2016-07-27	2016	7	30	105	12:00:00	29.79
	West Sesoko	2016-07-27 13:00:00	2016-07-27	2016	7	30	105	13:00:00	29.365
	West Sesoko	2016-07-27 14:00:00	2016-07-27	2016	7	30	105	14:00:00	29.29
	West Sesoko	2016-07-27 15:00:00	2016-07-27	2016	7	30	105	15:00:00	29.916
	West Sesoko	2016-07-27 16:00:00	2016-07-27	2016	7	30	105	16:00:00	30.142
	West Sesoko	2016-07-27 17:00:00	2016-07-27	2016	7	30	105	17:00:00	29.49
	West Sesoko	2016-07-27 18:00:00	2016-07-27	2016	7	30	105	18:00:00	29.865
	West Sesoko	2016-07-27 19:00:00	2016-07-27	2016	7	30	105	19:00:00	29.966
	West Sesoko	2016-07-27 20:00:00	2016-07-27	2016	7	30	105	20:00:00	29.69
	West Sesoko	2016-07-27 21:00:00	2016-07-27	2016	7	30	105	21:00:00	29.615
	West Sesoko	2016-07-27 22:00:00	2016-07-27	2016	7	30	105	22:00:00	29.615
	West Sesoko	2016-07-27 23:00:00	2016-07-27	2016	7	30	105	23:00:00	29.665
	West Sesoko	2016-07-28	2016-07-28	2016	7	30	106	00:00:00	29.464
	West Sesoko	2016-07-28 01:00:00	2016-07-28	2016	7	30	106	01:00:00	29.414
	West Sesoko	2016-07-28 02:00:00	2016-07-28	2016	7	30	106	02:00:00	29.54
	West Sesoko	2016-07-28 03:00:00	2016-07-28	2016	7	30	106	03:00:00	29.69
	West Sesoko	2016-07-28 04:00:00	2016-07-28	2016	7	30	106	04:00:00	29.615
	West Sesoko	2016-07-28 05:00:00	2016-07-28	2016	7	30	106	05:00:00	29.565
	West Sesoko	2016-07-28 06:00:00	2016-07-28	2016	7	30	106	06:00:00	29.54
	West Sesoko	2016-07-28 07:00:00	2016-07-28	2016	7	30	106	07:00:00	29.665
	West Sesoko	2016-07-28 08:00:00	2016-07-28	2016	7	30	106	08:00:00	29.74
	West Sesoko	2016-07-28 09:00:00	2016-07-28	2016	7	30	106	09:00:00	29.84
	West Sesoko	2016-07-28 10:00:00	2016-07-28	2016	7	30	106	10:00:00	29.565
	West Sesoko	2016-07-28 11:00:00	2016-07-28	2016	7	30	106	11:00:00	29.84
	West Sesoko	2016-07-28 12:00:00	2016-07-28	2016	7	30	106	12:00:00	29.991
	West Sesoko	2016-07-28 13:00:00	2016-07-28	2016	7	30	106	13:00:00	29.966
	West Sesoko	2016-07-28 14:00:00	2016-07-28	2016	7	30	106	14:00:00	30.167
	West Sesoko	2016-07-28 15:00:00	2016-07-28	2016	7	30	106	15:00:00	30.167
	West Sesoko	2016-07-28 16:00:00	2016-07-28	2016	7	30	106	16:00:00	30.293
	West Sesoko	2016-07-28 17:00:00	2016-07-28	2016	7	30	106	17:00:00	30.117
	West Sesoko	2016-07-28 18:00:00	2016-07-28	2016	7	30	106	18:00:00	29.941
	West Sesoko	2016-07-28 19:00:00	2016-07-28	2016	7	30	106	19:00:00	30.066
	West Sesoko	2016-07-28 20:00:00	2016-07-28	2016	7	30	106	20:00:00	30.167
	West Sesoko	2016-07-28 21:00:00	2016-07-28	2016	7	30	106	21:00:00	29.991
	West Sesoko	2016-07-28 22:00:00	2016-07-28	2016	7	30	106	22:00:00	29.966
	West Sesoko	2016-07-28 23:00:00	2016-07-28	2016	7	30	106	23:00:00	29.916
	West Sesoko	2016-07-29	2016-07-29	2016	7	30	107	00:00:00	29.265
	West Sesoko	2016-07-29 01:00:00	2016-07-29	2016	7	30	107	01:00:00	29.515
	West Sesoko	2016-07-29 02:00:00	2016-07-29	2016	7	30	107	02:00:00	29.015
	West Sesoko	2016-07-29 03:00:00	2016-07-29	2016	7	30	107	03:00:00	29.165
	West Sesoko	2016-07-29 04:00:00	2016-07-29	2016	7	30	107	04:00:00	29.64
	West Sesoko	2016-07-29 05:00:00	2016-07-29	2016	7	30	107	05:00:00	29.74
	West Sesoko	2016-07-29 06:00:00	2016-07-29	2016	7	30	107	06:00:00	29.715
	West Sesoko	2016-07-29 07:00:00	2016-07-29	2016	7	30	107	07:00:00	29.665
	West Sesoko	2016-07-29 08:00:00	2016-07-29	2016	7	30	107	08:00:00	29.79
	West Sesoko	2016-07-29 09:00:00	2016-07-29	2016	7	30	107	09:00:00	29.966
	West Sesoko	2016-07-29 10:00:00	2016-07-29	2016	7	30	107	10:00:00	30.091
	West Sesoko	2016-07-29 11:00:00	2016-07-29	2016	7	30	107	11:00:00	30.167
	West Sesoko	2016-07-29 12:00:00	2016-07-29	2016	7	30	107	12:00:00	30.217
	West Sesoko	2016-07-29 13:00:00	2016-07-29	2016	7	30	107	13:00:00	30.142
	West Sesoko	2016-07-29 14:00:00	2016-07-29	2016	7	30	107	14:00:00	29.916
	West Sesoko	2016-07-29 15:00:00	2016-07-29	2016	7	30	107	15:00:00	29.49
	West Sesoko	2016-07-29 16:00:00	2016-07-29	2016	7	30	107	16:00:00	29.765
	West Sesoko	2016-07-29 17:00:00	2016-07-29	2016	7	30	107	17:00:00	29.79
	West Sesoko	2016-07-29 18:00:00	2016-07-29	2016	7	30	107	18:00:00	29.916
	West Sesoko	2016-07-29 19:00:00	2016-07-29	2016	7	30	107	19:00:00	29.84
	West Sesoko	2016-07-29 20:00:00	2016-07-29	2016	7	30	107	20:00:00	29.64
	West Sesoko	2016-07-29 21:00:00	2016-07-29	2016	7	30	107	21:00:00	29.84
	West Sesoko	2016-07-29 22:00:00	2016-07-29	2016	7	30	107	22:00:00	29.941
	West Sesoko	2016-07-29 23:00:00	2016-07-29	2016	7	30	107	23:00:00	29.74
	West Sesoko	2016-07-30	2016-07-30	2016	7	30	108	00:00:00	29.765
	West Sesoko	2016-07-30 01:00:00	2016-07-30	2016	7	30	108	01:00:00	29.565
	West Sesoko	2016-07-30 02:00:00	2016-07-30	2016	7	30	108	02:00:00	29.665
	West Sesoko	2016-07-30 03:00:00	2016-07-30	2016	7	30	108	03:00:00	29.64
	West Sesoko	2016-07-30 04:00:00	2016-07-30	2016	7	30	108	04:00:00	29.565
	West Sesoko	2016-07-30 05:00:00	2016-07-30	2016	7	30	108	05:00:00	29.515
	West Sesoko	2016-07-30 06:00:00	2016-07-30	2016	7	30	108	06:00:00	29.49
	West Sesoko	2016-07-30 07:00:00	2016-07-30	2016	7	30	108	07:00:00	29.49
	West Sesoko	2016-07-30 08:00:00	2016-07-30	2016	7	30	108	08:00:00	29.64
	West Sesoko	2016-07-30 09:00:00	2016-07-30	2016	7	30	108	09:00:00	29.69
	West Sesoko	2016-07-30 10:00:00	2016-07-30	2016	7	30	108	10:00:00	29.84
	West Sesoko	2016-07-30 11:00:00	2016-07-30	2016	7	30	108	11:00:00	29.665
	West Sesoko	2016-07-30 12:00:00	2016-07-30	2016	7	30	108	12:00:00	29.765
	West Sesoko	2016-07-30 13:00:00	2016-07-30	2016	7	30	108	13:00:00	29.665
	West Sesoko	2016-07-30 14:00:00	2016-07-30	2016	7	30	108	14:00:00	29.715
	West Sesoko	2016-07-30 15:00:00	2016-07-30	2016	7	30	108	15:00:00	29.991
	West Sesoko	2016-07-30 16:00:00	2016-07-30	2016	7	30	108	16:00:00	30.091
	West Sesoko	2016-07-30 17:00:00	2016-07-30	2016	7	30	108	17:00:00	29.991
	West Sesoko	2016-07-30 18:00:00	2016-07-30	2016	7	30	108	18:00:00	29.991
	West Sesoko	2016-07-30 19:00:00	2016-07-30	2016	7	30	108	19:00:00	29.916
	West Sesoko	2016-07-30 20:00:00	2016-07-30	2016	7	30	108	20:00:00	29.865
	West Sesoko	2016-07-30 21:00:00	2016-07-30	2016	7	30	108	21:00:00	29.865
	West Sesoko	2016-07-30 22:00:00	2016-07-30	2016	7	30	108	22:00:00	29.84
	West Sesoko	2016-07-30 23:00:00	2016-07-30	2016	7	30	108	23:00:00	29.84
	West Sesoko	2016-07-31	2016-07-31	2016	7	31	109	00:00:00	29.84
	West Sesoko	2016-07-31 01:00:00	2016-07-31	2016	7	31	109	01:00:00	29.84
	West Sesoko	2016-07-31 02:00:00	2016-07-31	2016	7	31	109	02:00:00	29.84
	West Sesoko	2016-07-31 03:00:00	2016-07-31	2016	7	31	109	03:00:00	29.916
	West Sesoko	2016-07-31 04:00:00	2016-07-31	2016	7	31	109	04:00:00	30.041
	West Sesoko	2016-07-31 05:00:00	2016-07-31	2016	7	31	109	05:00:00	30.016
	West Sesoko	2016-07-31 06:00:00	2016-07-31	2016	7	31	109	06:00:00	29.966
	West Sesoko	2016-07-31 07:00:00	2016-07-31	2016	7	31	109	07:00:00	29.991
	West Sesoko	2016-07-31 08:00:00	2016-07-31	2016	7	31	109	08:00:00	30.016
	West Sesoko	2016-07-31 09:00:00	2016-07-31	2016	7	31	109	09:00:00	29.991
	West Sesoko	2016-07-31 10:00:00	2016-07-31	2016	7	31	109	10:00:00	30.117
	West Sesoko	2016-07-31 11:00:00	2016-07-31	2016	7	31	109	11:00:00	30.394
	West Sesoko	2016-07-31 12:00:00	2016-07-31	2016	7	31	109	12:00:00	30.444
	West Sesoko	2016-07-31 13:00:00	2016-07-31	2016	7	31	109	13:00:00	30.343
	West Sesoko	2016-07-31 14:00:00	2016-07-31	2016	7	31	109	14:00:00	30.142
	West Sesoko	2016-07-31 15:00:00	2016-07-31	2016	7	31	109	15:00:00	30.192
	West Sesoko	2016-07-31 16:00:00	2016-07-31	2016	7	31	109	16:00:00	30.167
[truncated: 41,009 more rows]

## Sheet: Bleaching degree
	Site	Subsite	Quadrat	Coral ID	Morphology	Group
	Hamamoto	Hamamoto I	190	190.1	Corymbose	Unbleached
	Hamamoto	Hamamoto I	190	190.2	Digitate	Unbleached
	Hamamoto	Hamamoto I	190	190.3	Tabular	Unbleached
	Hamamoto	Hamamoto I	190	190.4	Digitate	Unbleached
	Hamamoto	Hamamoto I	190	190.5	Digitate	Unbleached
	Hamamoto	Hamamoto I	190	190.8	Tabular	Unbleached
	Hamamoto	Hamamoto I	190	190.12	Tabular	Unbleached
	Hamamoto	Hamamoto I	190	190.14	Tabular	Unbleached
	Hamamoto	Hamamoto I	190	190.16	Tabular	Unbleached
	Hamamoto	Hamamoto I	196	196.1	Tabular	Unbleached
	Hamamoto	Hamamoto I	196	196.3	Tabular	Unbleached
	Hamamoto	Hamamoto I	196	196.4	Corymbose	Unbleached
	Hamamoto	Hamamoto I	196	196.6	Corymbose	Unbleached
	Hamamoto	Hamamoto I	196	196.8	Tabular	Unbleached
	Hamamoto	Hamamoto I	196	196.9	Tabular	Unbleached
	Hamamoto	Hamamoto I	196	196.11	Tabular	Unbleached
	Hamamoto	Hamamoto I	196	196.12	Tabular	Unbleached
	Hamamoto	Hamamoto I	196	196.14	Tabular	Unbleached
	Hamamoto	Hamamoto I	196	196.15	Tabular	Unbleached
	Hamamoto	Hamamoto I	196	196.16	Tabular	Unbleached
	Hamamoto	Hamamoto II	187	187.2	Corymbose	Unbleached
	Hamamoto	Hamamoto II	187	187.3	Tabular	Unbleached
	Hamamoto	Hamamoto II	187	187.6	Corymbose	Unbleached
	S.Station	S.station I	147	147.1	Tabular	Bleached
	S.Station	S.station I	147	147.12	Tabular	Bleached
	S.Station	S.station I	147	147.13	Digitate	Bleached
	S.Station	S.station I	147	147.14	Digitate	Bleached
	S.Station	S.station I	147	147.16	Digitate	Bleached
	S.Station	S.station I	147	147.17	Digitate	Bleached
	S.Station	S.station I	149	149.1	Digitate	Bleached
	S.Station	S.station I	149	149.4	Tabular	Bleached
	S.Station	S.station I	149	149.6	Corymbose	Bleached
	S.Station	S.station I	149	149.9	Corymbose	Bleached
	S.Station	S.station I	149	149.15	Tabular	Bleached
	S.Station	S.station I	149	149.2	Corymbose	Bleached
	S.Station	S.station I	149	149.22	Digitate	Bleached
	S.Station	S.station I	149	149.24	Tabular	Bleached
	S.Station	S.station I	149	149.25	Digitate	Bleached
	S.Station	S.station I	149	149.26	Digitate	Bleached
	S.Station	S.station I	149	149.28	Corymbose	Bleached
	S.Station	S.station I	149	149.31	Corymbose	Bleached
	S.Station	S.station I	149	149.35	Digitate	Bleached
	S.Station	S.station I	149	149.36	Digitate	Bleached
	S.Station	S.station II	148	148.1	Digitate	Bleached
	S.Station	S.station II	148	148.2	Corymbose	Bleached
	S.Station	S.station II	148	148.3	Digitate	Bleached
	S.Station	S.station II	148	148.9	Digitate	Bleached
	S.Station	S.station II	148	148.1	Corymbose	Bleached
	S.Station	S.station II	148	148.14	Corymbose	Bleached
	S.Station	S.station II	148	148.17	Corymbose	Bleached
	S.Station	S.station II	148	148.18	Digitate	Bleached
	S.Station	S.station II	148	148.2	Digitate	Bleached
	S.Station	S.station II	148	148.22	Corymbose	Bleached
	S.Station	S.station II	148	148.24	Digitate	Bleached
	S.Station	S.station II	148	148.27	Tabular	Bleached
	S.Station	S.station II	148	148.3	Corymbose	Bleached
	S.Station	S.station II	148	148.31	Corymbose	Bleached
	S.Station	S.station II	148	148.32	Digitate	Bleached
	S.Station	S.station II	148	148.33	Digitate	Bleached
	S.Station	S.station II	148	148.41	Digitate	Bleached
	S.Station	S.station II	148	148.44	Corymbose	Bleached
	S.Station	S.station II	148	148.45	Digitate	Bleached
	S.Station	S.station II	148	148.48	Digitate	Bleached
	S.Station	S.station II	150	150.2	Digitate	Bleached
	S.Station	S.station II	150	150.3	Corymbose	Bleached
	S.Station	S.station II	150	150.4	Corymbose	Bleached
	S.Station	S.station II	150	150.5	Digitate	Bleached
	S.Station	S.station II	150	150.6	Digitate	Bleached
	S.Station	S.station II	150	150.7	Digitate	Bleached
	S.Station	S.station II	150	150.14	Digitate	Bleached
	S.Station	S.station II	150	150.15	Digitate	Bleached
	S.Station	S.station II	150	150.16	Digitate	Bleached
	S.Station	S.station II	150	150.18	Corymbose	Bleached
	S.Station	S.station II	150	150.26	Digitate	Bleached
	S.Station	S.station II	150	150.29	Corymbose	Bleached
	S.Station	S.station II	150	150.3	Corymbose	Bleached
	S.Station	S.station II	150	150.31	Digitate	Bleached
	S.Station	S.station II	150	150.32	Digitate	Bleached
	S.Station	S.station II	150	150.33	Digitate	Bleached
	S.Station	S.station II	150	150.35	Digitate	Bleached
	S.Station	S.station II	150	150.36	Digitate	Bleached
	S.Station	S.station II	150	150.37	Digitate	Bleached
	S.Station	S.station II	150	150.39	Digitate	Bleached
	S.Station	S.station II	150	150.41	Corymbose	Bleached
	S.Station	S.station II	150	150.42	Corymbose	Bleached
	S.Station	S.station II	150	150.43	Digitate	Bleached
	S.Station	S.station II	150	150.44	Digitate	Bleached
	South Sesoko	South I	185	185.1	Digitate	Unbleached
	South Sesoko	South I	185	185.2	Digitate	Unbleached
	South Sesoko	South I	185	185.4	Digitate	Unbleached
	South Sesoko	South I	185	185.5	Digitate	Unbleached
	South Sesoko	South I	185	185.6	Digitate	Unbleached
	South Sesoko	South I	185	185.11	Digitate	Unbleached
	South Sesoko	South I	185	185.15	Digitate	Unbleached
	South Sesoko	South I	185	185.16	Tabular	Unbleached
	South Sesoko	South I	185	185.17	Digitate	Bleached
	South Sesoko	South I	185	185.18	Digitate	Unbleached
	South Sesoko	South I	185	185.19	Digitate	Unbleached
	South Sesoko	South I	185	185.2	Digitate	Unbleached
	South Sesoko	South I	185	185.21	Digitate	Bleached
	South Sesoko	South I	185	185.22	Digitate	Unbleached
	South Sesoko	South I	185	185.23	Digitate	Unbleached
	South Sesoko	South I	185	185.24	Digitate	Unbleached
	South Sesoko	South I	185	185.25	Digitate	Unbleached
	South Sesoko	South I	185	185.26	Digitate	Unbleached
	South Sesoko	South I	185	185.27	Digitate	Unbleached
	South Sesoko	South I	185	185.3	Digitate	Unbleached
	South Sesoko	South I	185	185.31	Digitate	Unbleached
	South Sesoko	South I	185	185.32	Digitate	Unbleached
	South Sesoko	South I	185	185.34	Digitate	Unbleached
	South Sesoko	South I	185	185.35	Digitate	Unbleached
	South Sesoko	South I	185	185.36	Digitate	Unbleached
	South Sesoko	South I	185	185.37	Digitate	Unbleached
	South Sesoko	South I	185	185.38	Digitate	Unbleached
	South Sesoko	South I	185	185.39	Digitate	Unbleached
	South Sesoko	South I	185	185.41	Digitate	Unbleached
	South Sesoko	South I	185	185.42	Digitate	Unbleached
	South Sesoko	South I	185	185.43	Digitate	Unbleached
	South Sesoko	South I	185	185.44	Digitate	Unbleached
	South Sesoko	South I	185	185.45	Digitate	Unbleached
	South Sesoko	South I	185	185.46	Digitate	Unbleached
	South Sesoko	South I	185	185.47	Digitate	Unbleached
	South Sesoko	South I	185	185.48	Digitate	Unbleached
	South Sesoko	South I	185	185.49	Corymbose	Unbleached
	South Sesoko	South I	185	185.5	Digitate	Unbleached
	South Sesoko	South I	183	183.1	Digitate	Unbleached
	South Sesoko	South I	183	183.3	Digitate	Unbleached
	South Sesoko	South I	183	183.4	Digitate	Unbleached
	South Sesoko	South I	183	183.5	Digitate	Unbleached
	South Sesoko	South I	183	183.7	Digitate	Unbleached
	South Sesoko	South I	183	183.9	Digitate	Bleached
	South Sesoko	South I	183	183.1	Digitate	Unbleached
	South Sesoko	South I	183	183.11	Digitate	Unbleached
	South Sesoko	South I	183	183.12	Digitate	Unbleached
	South Sesoko	South I	183	183.13	Digitate	Unbleached
	South Sesoko	South I	183	183.15	Tabular	Unbleached
	South Sesoko	South I	183	183.16	Digitate	Unbleached
	South Sesoko	South I	183	183.17	Digitate	Unbleached
	South Sesoko	South I	183	183.18	Digitate	Unbleached
	South Sesoko	South I	183	183.19	Digitate	Unbleached
	South Sesoko	South I	183	183.2	Digitate	Unbleached
	South Sesoko	South I	183	183.21	Digitate	Unbleached
	South Sesoko	South I	183	183.22	Digitate	Unbleached
	South Sesoko	South I	183	183.23	Digitate	Unbleached
	South Sesoko	South I	183	183.24	Digitate	Unbleached
	South Sesoko	South I	183	183.25	Digitate	Bleached
	South Sesoko	South I	183	183.26	Digitate	Unbleached
	South Sesoko	South I	183	183.27	Digitate	Unbleached
	South Sesoko	South I	183	183.29	Digitate	Bleached
	South Sesoko	South I	183	183.3	Digitate	Bleached
	South Sesoko	South I	183	183.31	Digitate	Unbleached
	South Sesoko	South I	183	183.32	Digitate	Bleached
	South Sesoko	South I	183	183.33	Digitate	Unbleached
	South Sesoko	South I	183	183.34	Digitate	Unbleached
	South Sesoko	South I	183	183.35	Digitate	Unbleached
	South Sesoko	South I	183	183.36	Digitate	Unbleached
	South Sesoko	South I	183	183.38	Corymbose	Unbleached
	South Sesoko	South I	183	183.39	Digitate	Unbleached
	South Sesoko	South I	183	183.4	Digitate	Unbleached
	South Sesoko	South I	183	183.41	Digitate	Unbleached
	South Sesoko	South I	183	183.43	Digitate	Unbleached
	South Sesoko	South I	183	183.45	Digitate	Unbleached
	South Sesoko	South I	183	183.46	Digitate	Bleached
	South Sesoko	South I	183	183.47	Digitate	Unbleached
	South Sesoko	South I	183	183.48	Digitate	Unbleached
	South Sesoko	South I	183	183.49	Digitate	Unbleached
	South Sesoko	South I	183	183.5	Digitate	Unbleached
	South Sesoko	South II	182	182.1	Digitate	Unbleached
	South Sesoko	South II	182	182.2	Tabular	Unbleached
	South Sesoko	South II	182	182.3	Digitate	Unbleached
	South Sesoko	South II	182	182.4	Digitate	Unbleached
	South Sesoko	South II	182	182.5	Digitate	Unbleached
	South Sesoko	South II	182	182.6	Digitate	Unbleached
	South Sesoko	South II	182	182.7	Digitate	Unbleached
	South Sesoko	South II	182	182.8	Corymbose	Unbleached
	South Sesoko	South II	182	182.9	Corymbose	Unbleached
	South Sesoko	South II	182	182.1	Digitate	Unbleached
	South Sesoko	South II	182	182.11	Digitate	Unbleached
	South Sesoko	South II	182	182.13	Digitate	Unbleached
	South Sesoko	South II	182	182.15	Digitate	Unbleached
	South Sesoko	South II	182	182.19	Digitate	Bleached
	South Sesoko	South II	182	182.2	Digitate	Bleached
	South Sesoko	South II	182	182.21	Digitate	Unbleached
	South Sesoko	South II	182	182.25	Corymbose	Unbleached
	South Sesoko	South II	182	182.26	Corymbose	Unbleached
	South Sesoko	South II	182	182.27	Digitate	Unbleached
	South Sesoko	South II	182	182.28	Digitate	Unbleached
	South Sesoko	South II	182	182.29	Tabular	Unbleached
	South Sesoko	South II	182	182.31	Corymbose	Unbleached
	South Sesoko	South II	182	182.32	Digitate	Unbleached
	South Sesoko	South II	182	182.33	Digitate	Unbleached
	South Sesoko	South II	182	182.34	Digitate	Unbleached
	South Sesoko	South II	182	182.35	Corymbose	Unbleached
	South Sesoko	South II	182	182.36	Digitate	Unbleached
	South Sesoko	South II	182	182.39	Digitate	Unbleached
	South Sesoko	South II	182	182.4	Digitate	Unbleached
	South Sesoko	South II	182	182.43	Digitate	Unbleached
	South Sesoko	South II	182	182.44	Digitate	Unbleached
	South Sesoko	South II	182	182.47	Digitate	Unbleached
	South Sesoko	South II	182	182.48	Digitate	Unbleached
	South Sesoko	South II	182	182.5	Digitate	Unbleached
	South Sesoko	South II	182	182.51	Digitate	Unbleached
	South Sesoko	South II	182	182.52	Digitate	Unbleached
	South Sesoko	South II	182	182.53	Digitate	Unbleached
	South Sesoko	South II	182	182.54	Digitate	Unbleached
	South Sesoko	South II	182	182.57	Digitate	Unbleached
	South Sesoko	South II	182	182.58	Digitate	Unbleached
	South Sesoko	South II	182	182.59	Corymbose	Unbleached
	South Sesoko	South II	182	182.62	Digitate	Unbleached
	South Sesoko	South II	191	191.1	Digitate	Unbleached
	South Sesoko	South II	191	191.2	Digitate	Unbleached
	South Sesoko	South II	191	191.3	Digitate	Unbleached
	South Sesoko	South II	191	191.4	Digitate	Unbleached
	South Sesoko	South II	191	191.6	Digitate	Unbleached
	South Sesoko	South II	191	191.7	Digitate	Unbleached
	South Sesoko	South II	191	191.8	Digitate	Unbleached
	South Sesoko	South II	191	191.9	Digitate	Unbleached
	South Sesoko	South II	191	191.11	Digitate	Unbleached
	South Sesoko	South II	191	191.12	Tabular	Unbleached
	South Sesoko	South II	191	191.14	Corymbose	Unbleached
	South Sesoko	South II	191	191.15	Corymbose	Unbleached
	South Sesoko	South II	191	191.16	Digitate	Unbleached
	South Sesoko	South II	191	191.17	Digitate	Unbleached
	South Sesoko	South II	191	191.18	Digitate	Unbleached
	South Sesoko	South II	191	191.19	Digitate	Unbleached
	South Sesoko	South II	191	191.2	Digitate	Unbleached
	South Sesoko	South II	191	191.21	Corymbose	Unbleached
	South Sesoko	South II	191	191.22	Digitate	Unbleached
	South Sesoko	South II	191	191.23	Digitate	Unbleached
	South Sesoko	South II	191	191.24	Corymbose	Unbleached
	South Sesoko	South II	191	191.25	Tabular	Unbleached
	South Sesoko	South II	191	191.27	Digitate	Unbleached
	South Sesoko	South II	191	191.28	Corymbose	Unbleached
	South Sesoko	South II	191	191.29	Digitate	Unbleached
	South Sesoko	South II	191	191.31	Digitate	Bleached
	South Sesoko	South II	191	191.35	Digitate	Unbleached
	South Sesoko	South II	191	191.38	Digitate	Bleached
	South Sesoko	South II	191	191.4	Digitate	Unbleached
	South Sesoko	South II	191	191.41	Digitate	Unbleached
	South Sesoko	South II	191	191.45	Corymbose	Unbleached
	South Sesoko	South II	191	191.46	Corymbose	Unbleached
	South Sesoko	South II	191	191.48	Corymbose	Unbleached
	South Sesoko	South II	191	191.49	Corymbose	Unbleached
	South Sesoko	South II	191	191.53	Corymbose	Unbleached
	South Sesoko	South II	191	191.56	Corymbose	Unbleached
	South Sesoko	South II	191	191.57	Digitate	Unbleached
	South Sesoko	South II	191	191.58	Digitate	Bleached
	South Sesoko	South II	191	191.59	Corymbose	Unbleached
	South Sesoko	South II	191	191.6	Corymbose	Unbleached
	South Sesoko	South II	191	191.62	Digitate	Unbleached
	West Sesoko	West Sesoko II	195	195.1	Digitate	Unbleached
	West Sesoko	West Sesoko II	195	195.2	Corymbose	Unbleached
	West Sesoko	West Sesoko II	195	195.6	Digitate	Unbleached
	West Sesoko	West Sesoko II	195	195.9	Digitate	Unbleached
	West Sesoko	West Sesoko II	195	195.11	Digitate	Unbleached
	West Sesoko	West Sesoko II	195	195.13	Digitate	Unbleached
	West Sesoko	West Sesoko II	195	195.14	Corymbose	Unbleached
	West Sesoko	West Sesoko II	195	195.17	Corymbose	Unbleached
	West Sesoko	West Sesoko II	195	195.21	Corymbose	Unbleached
	West Sesoko	West Sesoko II	195	195.23	Corymbose	Unbleached
	West Sesoko	West Sesoko II	195	195.25	Tabular	Unbleached
	West Sesoko	West Sesoko II	195	195.26	Corymbose	Unbleached
	West Sesoko	West Sesoko II	195	195.27	Digitate	Unbleached
	West Sesoko	West Sesoko II	195	195.28	Digitate	Unbleached
	West Sesoko	West Sesoko II	195	195.34	Digitate	Unbleached
	West Sesoko	West Sesoko II	195	195.36	Digitate	Unbleached
	West Sesoko	West Sesoko II	195	195.37	Digitate	Unbleached
	West Sesoko	West Sesoko II	195	195.45	Digitate	Unbleached
	West Sesoko	West Sesoko II	195	195.46	Digitate	Unbleached
	West Sesoko	West Sesoko II	195	195.47	Digitate	Unbleached
	West Sesoko	West Sesoko II	195	195.48	Corymbose	Unbleached
	West Sesoko	West Sesoko II	195	195.49	Corymbose	Unbleached
	West Sesoko	West Sesoko II	195	195.5	Corymbose	Unbleached
	West Sesoko	West Sesoko II	195	195.51	Digitate	Unbleached
	West Sesoko	West Sesoko II	195	195.52	Digitate	Unbleached
	West Sesoko	West Sesoko II	195	195.53	Tabular	Unbleached
	West Sesoko	West Sesoko II	195	195.54	Digitate	Unbleached
	West Sesoko	West Sesoko II	195	195.6	Digitate	Unbleached
	West Sesoko	West Sesoko II	195	195.61	Digitate	Unbleached
	West Sesoko	West Sesoko II	195	195.63	Digitate	Unbleached
	West Sesoko	West Sesoko II	195	195.66	Corymbose	Unbleached
	West Sesoko	West Sesoko II	195	195.67	Corymbose	Unbleached
	West Sesoko	West Sesoko II	195	195.73	Digitate	Unbleached
	West Sesoko	West Sesoko II	195	195.74	Digitate	Unbleached
	West Sesoko	West Sesoko II	195	195.75	Corymbose	Unbleached
	West Sesoko	West Sesoko II	195	195.77	Digitate	Unbleached
	West Sesoko	West Sesoko II	195	195.78	Corymbose	Unbleached
	West Sesoko	West Sesoko II	195	195.79	Digitate	Unbleached
	West Sesoko	West Sesoko II	195	195.8	Digitate	Unbleached
	West Sesoko	West Sesoko II	195	195.81	Digitate	Unbleached
	West Sesoko	West Sesoko II	195	195.83	Tabular	Unbleached
	West Sesoko	West Sesoko II	195	195.84	Tabular	Unbleached
	West Sesoko	West Sesoko II	195	195.87	Corymbose	Unbleached
	West Sesoko	West Sesoko II	195	195.92	Digitate	Unbleached
	West Sesoko	West Sesoko II	195	195.93	Corymbose	Unbleached
	West Sesoko	West Sesoko II	195	195.94	Corymbose	Unbleached
	West Sesoko	West Sesoko II	195	195.97	Digitate	Unbleached
	West Sesoko	West Sesoko II	195	195.98	Digitate	Unbleached
	West Sesoko	West Sesoko II	195	195.99	Digitate	Unbleached
	West Sesoko	West Sesoko II	195	195.1	Digitate	Unbleached
	West Sesoko	West Sesoko II	195	195.102	Digitate	Unbleached
	West Sesoko	West Sesoko II	195	195.103	Tabular	Unbleached
	West Sesoko	West Sesoko II	195	195.106	Digitate	Unbleached
	West Sesoko	West Sesoko II	195	195.111	Corymbose	Unbleached
	West Sesoko	West Sesoko II	195	195.124	Corymbose	Unbleached
	West Sesoko	West Sesoko II	195	195.125	Digitate	Unbleached
	West Sesoko	West Sesoko II	195	195.126	Digitate	Unbleached
	West Sesoko	West Sesoko II	195	195.13	Tabular	Unbleached
	West Sesoko	West Sesoko II	195	195.137	Digitate	Unbleached
	West Sesoko	West Sesoko II	195	195.141	Corymbose	Unbleached
	West Sesoko	West Sesoko II	195	195.143	Digitate	Unbleached
	West Sesoko	West Sesoko II	195	195.144	Corymbose	Unbleached
	West Sesoko	West Sesoko II	193	193.1	Tabular	Unbleached
	West Sesoko	West Sesoko II	193	193.2	Tabular	Unbleached
	West Sesoko	West Sesoko II	193	193.3	Corymbose	Unbleached
	West Sesoko	West Sesoko II	193	193.4	Corymbose	Unbleached
	West Sesoko	West Sesoko II	193	193.5	Digitate	Unbleached
	West Sesoko	West Sesoko II	193	193.6	Corymbose	Unbleached
	West Sesoko	West Sesoko II	193	193.7	Corymbose	Unbleached
	West Sesoko	West Sesoko II	193	193.8	Digitate	Unbleached
	West Sesoko	West Sesoko II	193	193.1	Corymbose	Unbleached
	West Sesoko	West Sesoko II	193	193.11	Tabular	Unbleached
	West Sesoko	West Sesoko II	193	193.17	Tabular	Unbleached
	West Sesoko	West Sesoko II	193	193.18	Digitate	Unbleached
	West Sesoko	West Sesoko II	193	193.2	Digitate	Unbleached
	West Sesoko	West Sesoko II	193	193.24	Digitate	Unbleached
	West Sesoko	West Sesoko II	193	193.25	Digitate	Unbleached
	West Sesoko	West Sesoko II	193	193.27	Digitate	Unbleached
	West Sesoko	West Sesoko II	193	193.28	Digitate	Unbleached
	West Sesoko	West Sesoko II	193	193.29	Digitate	Unbleached
	West Sesoko	West Sesoko II	193	193.32	Corymbose	Unbleached
	West Sesoko	West Sesoko II	193	193.34	Digitate	Unbleached
	West Sesoko	West Sesoko II	193	193.35	Digitate	Unbleached
	West Sesoko	West Sesoko II	193	193.37	Digitate	Unbleached
	West Sesoko	West Sesoko II	193	193.38	Digitate	Unbleached
	West Sesoko	West Sesoko II	193	193.41	Digitate	Unbleached
	West Sesoko	West Sesoko II	193	193.42	Digitate	Unbleached
	West Sesoko	West Sesoko II	193	193.5	Digitate	Unbleached
	West Sesoko	West Sesoko II	193	193.51	Digitate	Unbleached
	West Sesoko	West Sesoko II	193	193.55	Digitate	Unbleached
	West Sesoko	West Sesoko II	193	193.56	Digitate	Unbleached
	West Sesoko	West Sesoko II	193	193.59	Digitate	Unbleached
	West Sesoko	West Sesoko II	193	193.61	Corymbose	Unbleached
	West Sesoko	West Sesoko II	193	193.62	Digitate	Unbleached
	West Sesoko	West Sesoko II	193	193.64	Corymbose	Unbleached
	West Sesoko	West Sesoko II	193	193.66	Digitate	Unbleached
	West Sesoko	West Sesoko II	193	193.67	Corymbose	Unbleached
	West Sesoko	West Sesoko II	193	193.69	Digitate	Unbleached
	West Sesoko	West Sesoko II	193	193.73	Digitate	Unbleached
	West Sesoko	West Sesoko II	193	193.74	Digitate	Unbleached
	West Sesoko	West Sesoko II	193	193.75	Tabular	Unbleached
	West Sesoko	West Sesoko II	193	193.76	Digitate	Unbleached
	West Sesoko	West Sesoko II	193	193.77	Corymbose	Unbleached
	West Sesoko	West Sesoko II	193	193.81	Tabular	Unbleached
	West Sesoko	West Sesoko II	193	193.82	Corymbose	Unbleached
	West Sesoko	West Sesoko II	193	193.83	Tabular	Unbleached
	West Sesoko	West Sesoko II	193	193.84	Tabular	Unbleached
	West Sesoko	West Sesoko II	193	193.86	Tabular	Unbleached
	West Sesoko	West Sesoko II	193	193.87	Digitate	Unbleached
	West Sesoko	West Sesoko II	193	193.9	Corymbose	Unbleached
	West Sesoko	West Sesoko II	193	193.93	Corymbose	Unbleached
	West Sesoko	West Sesoko II	193	193.95	Digitate	Unbleached
	West Sesoko	West Sesoko II	193	193.96	Corymbose	Unbleached
	West Sesoko	West Sesoko II	193	193.98	Digitate	Unbleached
	West Sesoko	West Sesoko II	193	193.99	Corymbose	Unbleached
	West Sesoko	West Sesoko II	193	193.1	Corymbose	Unbleached
	West Sesoko	West Sesoko II	193	193.102	Digitate	Unbleached
	West Sesoko	West Sesoko II	193	193.103	Digitate	Unbleached
	West Sesoko	West Sesoko II	193	193.105	Corymbose	Unbleached
	West Sesoko	West Sesoko II	193	193.111	Corymbose	Unbleached
	West Sesoko	West Sesoko II	193	193.113	Tabular	Unbleached
	West Sesoko	West Sesoko II	193	193.114	Corymbose	Unbleached
	West Sesoko	West Sesoko II	193	193.115	Digitate	Unbleached
	West Sesoko	West Sesoko II	193	193.116	Corymbose	Unbleached
	West Sesoko	West Sesoko II	193	193.117	Corymbose	Unbleached
	West Sesoko	West Sesoko II	193	193.123	Corymbose	Unbleached
	West Sesoko	West Sesoko II	193	193.124	Digitate	Unbleached
	West Sesoko	West Sesoko II	193	193.127	Corymbose	Unbleached
	West Sesoko	West Sesoko II	193	193.128	Digitate	Unbleached
	West Sesoko	West Sesoko II	193	193.13	Digitate	Unbleached
	West Sesoko	West Sesoko II	193	193.132	Tabular	Unbleached
	West Sesoko	West Sesoko II	193	193.133	Corymbose	Unbleached
	West Sesoko	West Sesoko II	193	193.134	Digitate	Unbleached
	West Sesoko	West Sesoko II	193	193.135	Digitate	Unbleached
	West Sesoko	West Sesoko II	193	193.137	Digitate	Unbleached
	West Sesoko	West Sesoko II	193	193.138	Digitate	Unbleached
	West Sesoko	West Sesoko II	193	193.139	Digitate	Unbleached
	West Sesoko	West Sesoko II	193	193.142	Corymbose	Unbleached
	West Sesoko	West Sesoko II	193	193.143	Corymbose	Unbleached
	West Sesoko	West Sesoko II	193	193.149	Tabular	Unbleached
	West Sesoko	West Sesoko II	193	193.15	Tabular	Unbleached
	West Sesoko	West Sesoko II	193	193.153	Tabular	Unbleached
	West Sesoko	West Sesoko II	193	193.157	Digitate	Unbleached
	West Sesoko	West Sesoko I	188	188.1	Corymbose	Unbleached
	West Sesoko	West Sesoko I	188	188.2	Corymbose	Unbleached
	West Sesoko	West Sesoko I	188	188.4	Corymbose	Unbleached
	West Sesoko	West Sesoko I	188	188.5	Corymbose	Unbleached
	West Sesoko	West Sesoko I	188	188.6	Corymbose	Unbleached
	West Sesoko	West Sesoko I	188	188.8	Tabular	Unbleached
	West Sesoko	West Sesoko I	188	188.1	Tabular	Unbleached
	West Sesoko	West Sesoko I	188	188.11	Tabular	Unbleached
	West Sesoko	West Sesoko I	188	188.12	Corymbose	Unbleached
	West Sesoko	West Sesoko I	188	188.13	Corymbose	Unbleached
	West Sesoko	West Sesoko I	188	188.14	Corymbose	Unbleached
	West Sesoko	West Sesoko I	188	188.15	Digitate	Unbleached
	West Sesoko	West Sesoko I	188	188.19	Digitate	Unbleached
	West Sesoko	West Sesoko I	188	188.22	Digitate	Unbleached
	West Sesoko	West Sesoko I	188	188.23	Digitate	Unbleached
	West Sesoko	West Sesoko I	188	188.24	Corymbose	Unbleached
	West Sesoko	West Sesoko I	188	188.25	Tabular	Unbleached
	West Sesoko	West Sesoko I	188	188.26	Digitate	Unbleached
	West Sesoko	West Sesoko I	188	188.29	Tabular	Unbleached
	West Sesoko	West Sesoko I	188	188.33	Tabular	Unbleached
	West Sesoko	West Sesoko I	188	188.35	Corymbose	Unbleached
	West Sesoko	West Sesoko I	188	188.36	Digitate	Unbleached
	West Sesoko	West Sesoko I	188	188.37	Digitate	Unbleached
	West Sesoko	West Sesoko I	188	188.38	Digitate	Unbleached
	West Sesoko	West Sesoko I	188	188.4	Corymbose	Unbleached
	West Sesoko	West Sesoko I	188	188.41	Tabular	Unbleached
	West Sesoko	West Sesoko I	188	188.44	Digitate	Unbleached
	West Sesoko	West Sesoko I	188	188.45	Corymbose	Unbleached
	West Sesoko	West Sesoko I	188	188.46	Corymbose	Unbleached
	West Sesoko	West Sesoko I	188	188.47	Digitate	Unbleached
	West Sesoko	West Sesoko I	188	188.48	Digitate	Unbleached
	West Sesoko	West Sesoko I	188	188.53	Tabular	Unbleached
	West Sesoko	West Sesoko I	188	188.57	Digitate	Unbleached
	West Sesoko	West Sesoko I	188	188.59	Tabular	Unbleached
	West Sesoko	West Sesoko I	188	188.6	Digitate	Unbleached
	West Sesoko	West Sesoko I	188	188.62	Corymbose	Unbleached
	West Sesoko	West Sesoko I	188	188.63	Tabular	Unbleached
	West Sesoko	West Sesoko I	188	188.65	Digitate	Unbleached
	West Sesoko	West Sesoko I	188	188.68	Digitate	Unbleached
	West Sesoko	West Sesoko I	188	188.69	Digitate	Unbleached
	West Sesoko	West Sesoko I	188	188.79	Digitate	Unbleached
	West Sesoko	West Sesoko I	188	188.82	Tabular	Unbleached
	West Sesoko	West Sesoko I	188	188.85	Corymbose	Unbleached
	West Sesoko	West Sesoko I	181	181.4	Corymbose	Unbleached
	West Sesoko	West Sesoko I	181	181.9	Corymbose	Unbleached
	West Sesoko	West Sesoko I	181	181.12	Corymbose	Unbleached
	West Sesoko	West Sesoko I	181	181.16	Digitate	Unbleached
	West Sesoko	West Sesoko I	181	181.17	Corymbose	Unbleached
	West Sesoko	West Sesoko I	181	181.2	Corymbose	Unbleached
	West Sesoko	West Sesoko I	181	181.26	Corymbose	Unbleached
	West Sesoko	West Sesoko I	181	181.27	Corymbose	Unbleached
	West Sesoko	West Sesoko I	181	181.28	Corymbose	Unbleached
	West Sesoko	West Sesoko I	181	181.29	Digitate	Unbleached
	West Sesoko	West Sesoko I	181	181.31	Digitate	Unbleached
	West Sesoko	West Sesoko I	181	181.34	Digitate	Unbleached
	West Sesoko	West Sesoko I	181	181.35	Tabular	Unbleached
	West Sesoko	West Sesoko I	181	181.36	Tabular	Unbleached
	West Sesoko	West Sesoko I	181	181.37	Digitate	Unbleached
	West Sesoko	West Sesoko I	181	181.41	Digitate	Unbleached
	West Sesoko	West Sesoko I	181	181.42	Corymbose	Unbleached
	West Sesoko	West Sesoko I	181	181.47	Tabular	Unbleached
	West Sesoko	West Sesoko I	181	181.49	Digitate	Unbleached
	West Sesoko	West Sesoko I	181	181.5	Digitate	Unbleached
	West Sesoko	West Sesoko I	181	181.51	Digitate	Unbleached
	West Sesoko	West Sesoko I	181	181.52	Tabular	Unbleached
	West Sesoko	West Sesoko I	181	181.57	Digitate	Unbleached
	West Sesoko	West Sesoko I	181	181.58	Tabular	Unbleached
	West Sesoko	West Sesoko I	181	181.6	Digitate	Unbleached
	West Sesoko	West Sesoko I	181	181.62	Digitate	Unbleached
	West Sesoko	West Sesoko I	181	181.64	Corymbose	Unbleached
	West Sesoko	West Sesoko I	181	181.66	Corymbose	Unbleached
	West Sesoko	West Sesoko I	181	181.67	Digitate	Unbleached
	West Sesoko	West Sesoko I	181	181.71	Digitate	Unbleached
	West Sesoko	West Sesoko I	181	181.72	Corymbose	Unbleached
	West Sesoko	West Sesoko I	181	181.76	Corymbose	Unbleached
	West Sesoko	West Sesoko I	181	181.77	Corymbose	Unbleached
	West Sesoko	West Sesoko I	181	181.78	Corymbose	Unbleached
	West Sesoko	West Sesoko I	181	181.8	Corymbose	Unbleached
	Yakkai	Yakkai I	194	194.11	Corymbose	Unbleached
	Yakkai	Yakkai I	194	194.2	Tabular	Unbleached
	Yakkai	Yakkai I	194	194.27	Digitate	Unbleached
	Yakkai	Yakkai I	194	194.54	Corymbose	Unbleached
	Yakkai	Yakkai I	194	194.58	Digitate	Unbleached
	Yakkai	Yakkai I	192	192.1	Corymbose	Unbleached
	Yakkai	Yakkai I	192	192.11	Corymbose	Unbleached
	Yakkai	Yakkai I	192	192.39	Digitate	Unbleached
	Yakkai	Yakkai I	192	192.4	Digitate	Unbleached
	Yakkai	Yakkai I	192	192.42	Digitate	Unbleached
	Yakkai	Yakkai I	192	192.43	Corymbose	Unbleached
	Yakkai	Yakkai I	192	192.46	Corymbose	Unbleached
	Yakkai	Yakkai I	192	192.47	Digitate	Unbleached
	Yakkai	Yakkai II	125	125.1	Digitate	Unbleached
	Yakkai	Yakkai II	125	125.14	Corymbose	Unbleached
	Yakkai	Yakkai II	125	125.28	Corymbose	Unbleached
	Yakkai	Yakkai II	186	186.9	Digitate	Unbleached

## Sheet: Growth
Site	Subsite	Quadrat	Coral ID	Morphology	Time	Initial Size	Growth
Hamamoto	Hamamoto I	190	190.1	Corymbose	t1	23.596	65.63
Hamamoto	Hamamoto I	190	190.2	Digitate	t1	29.2	17.07
Hamamoto	Hamamoto I	190	190.3	Tabular	t1	1057.7	-55.44
Hamamoto	Hamamoto I	190	190.5	Digitate	t1	31.4	14.87				Highlighted datapoints were removed from the analysis.
Hamamoto	Hamamoto I	190	190.8	Tabular	t1	13906.3	6460.84				Removal criteria
Hamamoto	Hamamoto I	190	190.12	Tabular	t1	135.4	75.51				Sites with <5 colonies per morpholoy per time period.
Hamamoto	Hamamoto I	190	190.14	Tabular	t1	153.1	140.39				Outlier negative growth in t2 based on Fig S2.
Hamamoto	Hamamoto I	196	196.1	Tabular	t1	605.1	342.92
Hamamoto	Hamamoto I	196	196.3	Tabular	t1	1959.4	1372.11
Hamamoto	Hamamoto I	196	196.4	Corymbose	t1	39.1	45.58
Hamamoto	Hamamoto I	196	196.6	Tabular	t1	3014	630.54
Hamamoto	Hamamoto I	196	196.9	Corymbose	t1	142.2	169.67
Hamamoto	Hamamoto I	196	196.12	Tabular	t1	2650.9	603.14
Hamamoto	Hamamoto I	196	196.14	Tabular	t1	2155.3	220.19
Hamamoto	Hamamoto I	196	196.15	Tabular	t1	4895.9	977.13
Hamamoto	Hamamoto I	196	196.16	Tabular	t1	2287.5	1295.53
Hamamoto	Hamamoto II	187	187.2	Corymbose	t1	48.6	66.13
Hamamoto	Hamamoto II	187	187.3	Tabular	t1	2343.3	620.03
Hamamoto	Hamamoto II	187	187.6	Corymbose	t1	52.1	15.03
S.Station	S.station I	147	147.1	Tabular	t1	445.82	125.68
S.Station	S.station I	147	147.12	Tabular	t1	151.728	86.37
S.Station	S.station I	147	147.16	Digitate	t1	42.357	36.04
S.Station	S.station I	147	147.17	Digitate	t1	284.547	-21.05
S.Station	S.station I	149	149.1	Digitate	t1	35.69	37.21
S.Station	S.station I	149	149.4	Tabular	t1	22.864	18.49
S.Station	S.station I	149	149.6	Corymbose	t1	23.158	22.64
S.Station	S.station I	149	149.9	Corymbose	t1	59.974	30.43
S.Station	S.station I	149	149.15	Tabular	t1	10939	912.4
S.Station	S.station I	149	149.2	Corymbose	t1	22.7	11.14
S.Station	S.station I	149	149.22	Digitate	t1	76.7	54
S.Station	S.station I	149	149.24	Tabular	t1	1664	16.2
S.Station	S.station I	149	149.25	Digitate	t1	404.5	147.5
S.Station	S.station I	149	149.26	Digitate	t1	110.2	217.8
S.Station	S.station I	149	149.28	Corymbose	t1	75.4	22.65
S.Station	S.station I	149	149.31	Corymbose	t1	21.6	-0.08
S.Station	S.station I	149	149.35	Digitate	t1	1509.4	-347.4
S.Station	S.station I	149	149.36	Digitate	t1	44.7	64.17
S.Station	S.station II	148	148.1	Digitate	t1	513.9	-3.3
S.Station	S.station II	148	148.2	Corymbose	t1	39.7	-1.2
S.Station	S.station II	148	148.1	Corymbose	t1	169.4	49.81
S.Station	S.station II	148	148.14	Corymbose	t1	161.8	66.7
S.Station	S.station II	148	148.17	Corymbose	t1	141.372	15.23
S.Station	S.station II	148	148.18	Digitate	t1	435.484	49.02
S.Station	S.station II	148	148.22	Corymbose	t1	32.987	-14.89
S.Station	S.station II	148	148.27	Tabular	t1	151.9	47.9
S.Station	S.station II	148	148.3	Corymbose	t1	33.7	2.54
S.Station	S.station II	148	148.31	Corymbose	t1	62.8	15.7
S.Station	S.station II	148	148.32	Digitate	t1	1016	56.4
S.Station	S.station II	148	148.41	Digitate	t1	115.1	16.9
S.Station	S.station II	148	148.44	Corymbose	t1	57.1	18.1
S.Station	S.station II	150	150.3	Corymbose	t1	156.3	-10.94
S.Station	S.station II	150	150.4	Corymbose	t1	119.5	48.52
S.Station	S.station II	150	150.6	Digitate	t1	190.5	-10.48
S.Station	S.station II	150	150.7	Digitate	t1	1829.5	6.02
S.Station	S.station II	150	150.15	Digitate	t1	33.9	12.3
S.Station	S.station II	150	150.16	Digitate	t1	506.9	158.12
S.Station	S.station II	150	150.18	Corymbose	t1	54.9	21.78
S.Station	S.station II	150	150.29	Corymbose	t1	32.9	17.39
S.Station	S.station II	150	150.3	Corymbose	t1	22.4	20.97
S.Station	S.station II	150	150.32	Digitate	t1	87.7	31.62
S.Station	S.station II	150	150.33	Digitate	t1	22.1	12.22
S.Station	S.station II	150	150.35	Digitate	t1	189.8	4.22
S.Station	S.station II	150	150.36	Digitate	t1	32.613	-11.25
S.Station	S.station II	150	150.37	Digitate	t1	68.8	32.46
S.Station	S.station II	150	150.39	Digitate	t1	371.7	26.92
S.Station	S.station II	150	150.42	Corymbose	t1	138.9	67.98
South Sesoko	South I	185	185.1	Digitate	t1	239.9	38.9
South Sesoko	South I	185	185.2	Digitate	t1	123.2	-0.3
South Sesoko	South I	185	185.4	Digitate	t1	24.7	21.6
South Sesoko	South I	185	185.5	Digitate	t1	88.7	-0.9
South Sesoko	South I	185	185.6	Digitate	t1	49.5	17.2
South Sesoko	South I	185	185.11	Digitate	t1	243.5	106
South Sesoko	South I	185	185.15	Digitate	t1	212.5	-11.4
South Sesoko	South I	185	185.16	Tabular	t1	856.1	-29.5
South Sesoko	South I	185	185.17	Digitate	t1	87.663	55.94
South Sesoko	South I	185	185.18	Digitate	t1	116.6	13.7
South Sesoko	South I	185	185.19	Digitate	t1	902.9	-55.6
South Sesoko	South I	185	185.22	Digitate	t1	418	-3.6
South Sesoko	South I	185	185.23	Digitate	t1	88.9	6.9
South Sesoko	South I	185	185.24	Digitate	t1	181.1	427.8
South Sesoko	South I	185	185.25	Digitate	t1	26.184	-9.88
South Sesoko	South I	185	185.26	Digitate	t1	156.1	40.3
South Sesoko	South I	185	185.27	Digitate	t1	30.1	13.1
South Sesoko	South I	185	185.3	Digitate	t1	36.8	15
South Sesoko	South I	185	185.31	Digitate	t1	215.5	37.9
South Sesoko	South I	185	185.32	Digitate	t1	488.6	205.1
South Sesoko	South I	185	185.34	Digitate	t1	229.8	-10.4
South Sesoko	South I	185	185.35	Digitate	t1	458.7	48.7
South Sesoko	South I	185	185.36	Digitate	t1	166.9	-34.8
South Sesoko	South I	185	185.37	Digitate	t1	81.1	-6.2
South Sesoko	South I	185	185.38	Digitate	t1	118.2	143.9
South Sesoko	South I	185	185.39	Digitate	t1	262.4	33.5
South Sesoko	South I	185	185.41	Digitate	t1	82.2	-15.8
South Sesoko	South I	185	185.42	Digitate	t1	101.8	-16.1
South Sesoko	South I	185	185.43	Digitate	t1	121.1	8.4
South Sesoko	South I	185	185.44	Digitate	t1	227.9	46.4
South Sesoko	South I	185	185.45	Digitate	t1	103.9	2.9
South Sesoko	South I	185	185.46	Digitate	t1	247.2	-25.1
South Sesoko	South I	185	185.47	Digitate	t1	207.1	20.1
South Sesoko	South I	185	185.48	Digitate	t1	246	-62.5
South Sesoko	South I	185	185.49	Corymbose	t1	577.9	38.5
South Sesoko	South I	185	185.5	Digitate	t1	289.5	-2.6
South Sesoko	South I	183	183.1	Digitate	t1	105.1	10.43
South Sesoko	South I	183	183.3	Digitate	t1	117.5	-35.83
South Sesoko	South I	183	183.4	Digitate	t1	203.4	-61.53
South Sesoko	South I	183	183.5	Digitate	t1	125.6	7.15
South Sesoko	South I	183	183.7	Digitate	t1	183.5	102.6
South Sesoko	South I	183	183.9	Digitate	t1	281.267	-29.58
South Sesoko	South I	183	183.1	Digitate	t1	27.7	-7.94
South Sesoko	South I	183	183.11	Digitate	t1	120.5	16.81
South Sesoko	South I	183	183.12	Digitate	t1	796.3	32.57
South Sesoko	South I	183	183.15	Tabular	t1	216.3	46.96
South Sesoko	South I	183	183.16	Digitate	t1	81	-43.83
South Sesoko	South I	183	183.17	Digitate	t1	192.1	-52.18
South Sesoko	South I	183	183.19	Digitate	t1	85.5	-10.61
South Sesoko	South I	183	183.2	Digitate	t1	104.5	1.56
South Sesoko	South I	183	183.21	Digitate	t1	178	47.22
South Sesoko	South I	183	183.22	Digitate	t1	310.4	49.43
South Sesoko	South I	183	183.23	Digitate	t1	161.9	11.15
South Sesoko	South I	183	183.24	Digitate	t1	146.2	-3.72
South Sesoko	South I	183	183.25	Digitate	t1	656.4	70.29
South Sesoko	South I	183	183.26	Digitate	t1	89.4	3.57
South Sesoko	South I	183	183.27	Digitate	t1	125.4	-41.79
South Sesoko	South I	183	183.3	Digitate	t1	133.7	10.22
South Sesoko	South I	183	183.31	Digitate	t1	77.7	-5.32
South Sesoko	South I	183	183.33	Digitate	t1	305	18.74
South Sesoko	South I	183	183.34	Digitate	t1	67.4	22.67
South Sesoko	South I	183	183.35	Digitate	t1	876.2	126.43
South Sesoko	South I	183	183.36	Digitate	t1	71.4	-21.66
South Sesoko	South I	183	183.38	Corymbose	t1	189.7	-66.68
South Sesoko	South I	183	183.39	Digitate	t1	711.7	257.97
South Sesoko	South I	183	183.41	Digitate	t1	112.5	-2.57
South Sesoko	South I	183	183.43	Digitate	t1	246.1	2.42
South Sesoko	South I	183	183.45	Digitate	t1	48.5	18.48
South Sesoko	South I	183	183.46	Digitate	t1	363.8	-24.56
South Sesoko	South I	183	183.47	Digitate	t1	107.3	-24.94
South Sesoko	South I	183	183.48	Digitate	t1	108	5.19
South Sesoko	South I	183	183.49	Digitate	t1	1210	-211.18
South Sesoko	South I	183	183.5	Digitate	t1	60.5	3.83
South Sesoko	South II	182	182.1	Digitate	t1	94.1	17.91
South Sesoko	South II	182	182.2	Tabular	t1	255.4	55.29
South Sesoko	South II	182	182.3	Digitate	t1	147.7	21.69
South Sesoko	South II	182	182.4	Digitate	t1	249.9	64.37
South Sesoko	South II	182	182.5	Digitate	t1	197.8	55.01
South Sesoko	South II	182	182.6	Digitate	t1	131.8	-42.54
South Sesoko	South II	182	182.7	Digitate	t1	66.3	4.78
South Sesoko	South II	182	182.9	Corymbose	t1	142.9	54.77
South Sesoko	South II	182	182.1	Digitate	t1	205.9	-67.21
South Sesoko	South II	182	182.13	Digitate	t1	309.1	61.2
South Sesoko	South II	182	182.19	Digitate	t1	249.1	-129.26
South Sesoko	South II	182	182.2	Digitate	t1	180.8	126.31
South Sesoko	South II	182	182.21	Digitate	t1	144.8	-1.11
South Sesoko	South II	182	182.25	Corymbose	t1	81.6	63.06
South Sesoko	South II	182	182.26	Corymbose	t1	85.2	30.73
South Sesoko	South II	182	182.27	Digitate	t1	1056.9	30.28
South Sesoko	South II	182	182.28	Digitate	t1	212.9	18.22
South Sesoko	South II	182	182.29	Tabular	t1	532.2	182.09
South Sesoko	South II	182	182.31	Corymbose	t1	50.4	30.8
South Sesoko	South II	182	182.32	Digitate	t1	261.1	25.73
South Sesoko	South II	182	182.33	Digitate	t1	157.9	46.4
South Sesoko	South II	182	182.34	Digitate	t1	50.5	23.53
South Sesoko	South II	182	182.35	Corymbose	t1	27.023	22.29
South Sesoko	South II	182	182.36	Digitate	t1	52.5	-30.39
South Sesoko	South II	182	182.39	Digitate	t1	651.1	-142.45
South Sesoko	South II	182	182.4	Digitate	t1	313.2	36.01
South Sesoko	South II	182	182.43	Digitate	t1	282.8	101.28
South Sesoko	South II	182	182.44	Digitate	t1	608.8	51.13
South Sesoko	South II	182	182.47	Digitate	t1	511.3	209.92
South Sesoko	South II	182	182.48	Digitate	t1	276.3	105.78
South Sesoko	South II	182	182.5	Digitate	t1	1065	83.71
South Sesoko	South II	182	182.51	Digitate	t1	237.9	38.58
South Sesoko	South II	182	182.52	Digitate	t1	26.8	1.1
South Sesoko	South II	182	182.53	Digitate	t1	497	-454.65
South Sesoko	South II	182	182.54	Digitate	t1	230.1	59.53
South Sesoko	South II	182	182.57	Digitate	t1	1300.7	103.9
South Sesoko	South II	182	182.58	Digitate	t1	206.6	-43.44
South Sesoko	South II	182	182.59	Corymbose	t1	55.259	40.79
South Sesoko	South II	182	182.62	Digitate	t1	221.4	-17.21
South Sesoko	South II	191	191.2	Digitate	t1	913.3	141.66
South Sesoko	South II	191	191.3	Digitate	t1	159.7	-46.65
South Sesoko	South II	191	191.4	Digitate	t1	1314.7	-112.1
South Sesoko	South II	191	191.6	Digitate	t1	258.4	61.8
South Sesoko	South II	191	191.8	Digitate	t1	240.5	61.71
South Sesoko	South II	191	191.9	Digitate	t1	296.6	22.88
South Sesoko	South II	191	191.11	Digitate	t1	182.8	52.75
South Sesoko	South II	191	191.12	Tabular	t1	567.9	96.61
South Sesoko	South II	191	191.14	Corymbose	t1	66.1	85.13
South Sesoko	South II	191	191.15	Corymbose	t1	133.1	52.43
South Sesoko	South II	191	191.16	Digitate	t1	406.6	350.17
South Sesoko	South II	191	191.18	Digitate	t1	78.8	-31.34
South Sesoko	South II	191	191.19	Digitate	t1	89.8	-5.37
South Sesoko	South II	191	191.2	Digitate	t1	64.5	8.86
South Sesoko	South II	191	191.21	Corymbose	t1	62.3	31.88
South Sesoko	South II	191	191.22	Digitate	t1	993.3	-108.48
South Sesoko	South II	191	191.23	Digitate	t1	722.2	81.87
South Sesoko	South II	191	191.24	Corymbose	t1	38.1	48.59
South Sesoko	South II	191	191.25	Tabular	t1	245.4	-47.94
South Sesoko	South II	191	191.27	Digitate	t1	288.1	-37.88
South Sesoko	South II	191	191.28	Corymbose	t1	167.6	64.91
South Sesoko	South II	191	191.29	Digitate	t1	98.7	-1.32
South Sesoko	South II	191	191.31	Digitate	t1	377.7	11.03
South Sesoko	South II	191	191.35	Digitate	t1	85.3	-15.66
South Sesoko	South II	191	191.38	Digitate	t1	37.2	-6.04
South Sesoko	South II	191	191.4	Digitate	t1	724.8	-50.25
South Sesoko	South II	191	191.45	Corymbose	t1	80.9	39.75
South Sesoko	South II	191	191.46	Corymbose	t1	58.1	57.55
South Sesoko	South II	191	191.49	Corymbose	t1	195.1	-11.54
South Sesoko	South II	191	191.53	Corymbose	t1	127.4	66.14
South Sesoko	South II	191	191.56	Corymbose	t1	47.4	8.03
South Sesoko	South II	191	191.57	Digitate	t1	456.1	3.46
South Sesoko	South II	191	191.58	Digitate	t1	832.7	203
South Sesoko	South II	191	191.59	Corymbose	t1	47.1	22.12
South Sesoko	South II	191	191.6	Corymbose	t1	115.6	52.87
South Sesoko	South II	191	191.62	Digitate	t1	354.4	407.92
West Sesoko	West Sesoko I	188	188.1	Corymbose	t1	52.9	27.87
West Sesoko	West Sesoko I	188	188.2	Corymbose	t1	23.2	40.98
West Sesoko	West Sesoko I	188	188.4	Corymbose	t1	74.9	52.53
West Sesoko	West Sesoko I	188	188.5	Corymbose	t1	41.3	29.07
West Sesoko	West Sesoko I	188	188.6	Corymbose	t1	137.8	63.52
West Sesoko	West Sesoko I	188	188.8	Tabular	t1	87.1	15.67
West Sesoko	West Sesoko I	188	188.1	Tabular	t1	122.3	54.31
West Sesoko	West Sesoko I	188	188.11	Tabular	t1	204.9	56.92
West Sesoko	West Sesoko I	188	188.12	Corymbose	t1	111.2	56.62
West Sesoko	West Sesoko I	188	188.13	Corymbose	t1	28.4	-3.06
West Sesoko	West Sesoko I	188	188.14	Corymbose	t1	28.7	47.47
West Sesoko	West Sesoko I	188	188.15	Digitate	t1	34.4	24.08
West Sesoko	West Sesoko I	188	188.19	Digitate	t1	27.489	-0.77
West Sesoko	West Sesoko I	188	188.22	Digitate	t1	243.9	47.69
West Sesoko	West Sesoko I	188	188.23	Digitate	t1	93.3	41.65
West Sesoko	West Sesoko I	188	188.24	Corymbose	t1	31	23.79
West Sesoko	West Sesoko I	188	188.25	Tabular	t1	83.8	30.08
West Sesoko	West Sesoko I	188	188.26	Digitate	t1	46.5	25.89
West Sesoko	West Sesoko I	188	188.29	Tabular	t1	25.12	17.65
West Sesoko	West Sesoko I	188	188.33	Tabular	t1	107.8	-2.07
West Sesoko	West Sesoko I	188	188.35	Corymbose	t1	94.692	107.69
West Sesoko	West Sesoko I	188	188.36	Digitate	t1	115.5	41.17
West Sesoko	West Sesoko I	188	188.37	Digitate	t1	93.4	71.05
West Sesoko	West Sesoko I	188	188.38	Digitate	t1	26.8	46.75
West Sesoko	West Sesoko I	188	188.4	Corymbose	t1	65.9	78.54
West Sesoko	West Sesoko I	188	188.41	Tabular	t1	229.4	174.82
West Sesoko	West Sesoko I	188	188.44	Digitate	t1	35.269	23.5
West Sesoko	West Sesoko I	188	188.45	Corymbose	t1	21.7	10.26
West Sesoko	West Sesoko I	188	188.46	Corymbose	t1	95.7	68.79
West Sesoko	West Sesoko I	188	188.47	Digitate	t1	39.7	112.4
West Sesoko	West Sesoko I	188	188.48	Digitate	t1	36.1	49.14
West Sesoko	West Sesoko I	188	188.53	Tabular	t1	175.3	283.72
West Sesoko	West Sesoko I	188	188.57	Digitate	t1	53.3	26.55
West Sesoko	West Sesoko I	188	188.59	Tabular	t1	28.3	56.55
West Sesoko	West Sesoko I	188	188.6	Digitate	t1	92.7	159.06
West Sesoko	West Sesoko I	188	188.62	Corymbose	t1	49.7	43.9
West Sesoko	West Sesoko I	188	188.63	Tabular	t1	47.4	70.61
West Sesoko	West Sesoko I	188	188.65	Digitate	t1	66.8	34.04
West Sesoko	West Sesoko I	188	188.68	Digitate	t1	31.9	23.4
West Sesoko	West Sesoko I	188	188.79	Digitate	t1	61.1	11.99
West Sesoko	West Sesoko I	188	188.82	Tabular	t1	437.2	439.54
West Sesoko	West Sesoko I	188	188.85	Corymbose	t1	69.7	25.14
West Sesoko	West Sesoko I	181	181.4	Corymbose	t1	66.4	15.76
West Sesoko	West Sesoko I	181	181.9	Corymbose	t1	28.3	20.94
West Sesoko	West Sesoko I	181	181.12	Corymbose	t1	27.7	14.96
West Sesoko	West Sesoko I	181	181.16	Digitate	t1	231	60.28
West Sesoko	West Sesoko I	181	181.17	Corymbose	t1	24.9	24.65
West Sesoko	West Sesoko I	181	181.2	Corymbose	t1	39	18.68
West Sesoko	West Sesoko I	181	181.28	Tabular	t1	50.7	66.35
West Sesoko	West Sesoko I	181	181.29	Digitate	t1	25.2	10.35
West Sesoko	West Sesoko I	181	181.31	Digitate	t1	91.8	21.9
West Sesoko	West Sesoko I	181	181.34	Digitate	t1	24.542	3.55
West Sesoko	West Sesoko I	181	181.35	Tabular	t1	99.751	87.36
West Sesoko	West Sesoko I	181	181.36	Tabular	t1	131.803	43.15
West Sesoko	West Sesoko I	181	181.37	Digitate	t1	38.716	30.4
West Sesoko	West Sesoko I	181	181.41	Digitate	t1	36.101	91.53
West Sesoko	West Sesoko I	181	181.42	Corymbose	t1	36.037	14.74
West Sesoko	West Sesoko I	181	181.47	Tabular	t1	32.987	3.59
West Sesoko	West Sesoko I	181	181.49	Digitate	t1	102.545	35.49
West Sesoko	West Sesoko I	181	181.5	Digitate	t1	39.371	14.68
West Sesoko	West Sesoko I	181	181.51	Digitate	t1	31.892	38.5
West Sesoko	West Sesoko I	181	181.57	Digitate	t1	31	-10.71
West Sesoko	West Sesoko I	181	181.58	Tabular	t1	131.8	146.68
West Sesoko	West Sesoko I	181	181.6	Digitate	t1	85.9	43.35
West Sesoko	West Sesoko I	181	181.62	Digitate	t1	110.6	66.72
West Sesoko	West Sesoko I	181	181.64	Corymbose	t1	49.6	44.32
West Sesoko	West Sesoko I	181	181.66	Corymbose	t1	60.8	19.82
West Sesoko	West Sesoko I	181	181.67	Digitate	t1	257.4	52.78
West Sesoko	West Sesoko I	181	181.71	Digitate	t1	25.6	38.81
West Sesoko	West Sesoko I	181	181.72	Corymbose	t1	31.461	28.25
West Sesoko	West Sesoko I	181	181.76	Corymbose	t1	45.309	13.65
West Sesoko	West Sesoko I	181	181.77	Corymbose	t1	40.308	23.72
West Sesoko	West Sesoko I	181	181.78	Corymbose	t1	29.47	24.95
West Sesoko	West Sesoko I	181	181.8	Corymbose	t1	124.414	26.02
West Sesoko	West Sesoko II	195	195.1	Digitate	t1	46.377	52.25
West Sesoko	West Sesoko II	195	195.2	Corymbose	t1	36.5	13.85
West Sesoko	West Sesoko II	195	195.6	Digitate	t1	31.7	4.59
West Sesoko	West Sesoko II	195	195.9	Digitate	t1	24.7	12.15
West Sesoko	West Sesoko II	195	195.11	Digitate	t1	24.7	6.39
West Sesoko	West Sesoko II	195	195.13	Digitate	t1	23.6	-0.27
West Sesoko	West Sesoko II	195	195.14	Corymbose	t1	57.2	25.21
West Sesoko	West Sesoko II	195	195.17	Corymbose	t1	31.4	-12
West Sesoko	West Sesoko II	195	195.21	Corymbose	t1	30.9	30.94
West Sesoko	West Sesoko II	195	195.23	Corymbose	t1	26.4	-2.75
West Sesoko	West Sesoko II	195	195.25	Tabular	t1	58.9	60.95
West Sesoko	West Sesoko II	195	195.26	Corymbose	t1	22.1	0.44
West Sesoko	West Sesoko II	195	195.27	Digitate	t1	24.2	17.97
West Sesoko	West Sesoko II	195	195.28	Digitate	t1	49.3	19.29
West Sesoko	West Sesoko II	195	195.34	Digitate	t1	40.8	22.05
West Sesoko	West Sesoko II	195	195.36	Digitate	t1	26.3	15.18
West Sesoko	West Sesoko II	195	195.37	Digitate	t1	27.8	8.69
West Sesoko	West Sesoko II	195	195.45	Digitate	t1	30.8	10.4
West Sesoko	West Sesoko II	195	195.46	Digitate	t1	24.4	4.35
West Sesoko	West Sesoko II	195	195.47	Digitate	t1	43.9	13.88
West Sesoko	West Sesoko II	195	195.48	Corymbose	t1	32.5	8.7
West Sesoko	West Sesoko II	195	195.49	Corymbose	t1	40.238	-25.53
West Sesoko	West Sesoko II	195	195.5	Corymbose	t1	21.8	-5.91
West Sesoko	West Sesoko II	195	195.51	Digitate	t1	38	4.74
West Sesoko	West Sesoko II	195	195.52	Digitate	t1	31.1	12.33
West Sesoko	West Sesoko II	195	195.53	Tabular	t1	70.7	43.44
West Sesoko	West Sesoko II	195	195.54	Digitate	t1	76.6	54.98
West Sesoko	West Sesoko II	195	195.6	Digitate	t1	67.1	41.45
West Sesoko	West Sesoko II	195	195.61	Digitate	t1	33.7	-3.37
West Sesoko	West Sesoko II	195	195.63	Digitate	t1	47.9	42.11
West Sesoko	West Sesoko II	195	195.66	Corymbose	t1	53.8	38.65
West Sesoko	West Sesoko II	195	195.73	Digitate	t1	51.5	34.36
West Sesoko	West Sesoko II	195	195.74	Digitate	t1	30.8	9.17
West Sesoko	West Sesoko II	195	195.75	Corymbose	t1	22	28.05
West Sesoko	West Sesoko II	195	195.77	Digitate	t1	57.4	30.38
West Sesoko	West Sesoko II	195	195.78	Corymbose	t1	46.4	11.11
West Sesoko	West Sesoko II	195	195.79	Digitate	t1	23.3	10.16
West Sesoko	West Sesoko II	195	195.8	Digitate	t1	36.8	26.02
West Sesoko	West Sesoko II	195	195.81	Digitate	t1	40.2	19.11
West Sesoko	West Sesoko II	195	195.83	Tabular	t1	59.1	57.87
West Sesoko	West Sesoko II	195	195.84	Tabular	t1	42.9	6.72
West Sesoko	West Sesoko II	195	195.87	Corymbose	t1	35.9	28.85
West Sesoko	West Sesoko II	195	195.92	Digitate	t1	22.5	-0.89
West Sesoko	West Sesoko II	195	195.93	Corymbose	t1	35	2.77
West Sesoko	West Sesoko II	195	195.94	Corymbose	t1	31.4	25.97
West Sesoko	West Sesoko II	195	195.97	Digitate	t1	41.9	-5.65
West Sesoko	West Sesoko II	195	195.98	Digitate	t1	73.6	34.46
West Sesoko	West Sesoko II	195	195.103	Tabular	t1	40.849	-4.67
West Sesoko	West Sesoko II	195	195.106	Digitate	t1	39.3	8.99
West Sesoko	West Sesoko II	195	195.111	Corymbose	t1	32.9	40.55
West Sesoko	West Sesoko II	195	195.124	Corymbose	t1	32.8	-28.15
West Sesoko	West Sesoko II	195	195.125	Digitate	t1	76.6	75.13
West Sesoko	West Sesoko II	195	195.126	Digitate	t1	28.32	24.95
West Sesoko	West Sesoko II	195	195.13	Tabular	t1	45.36	-17.55
West Sesoko	West Sesoko II	195	195.137	Digitate	t1	31.1	10.09
West Sesoko	West Sesoko II	195	195.143	Digitate	t1	30.4	13.47
West Sesoko	West Sesoko II	195	195.144	Corymbose	t1	45.2	59.82
West Sesoko	West Sesoko II	193	193.1	Tabular	t1	117.5	130.97
West Sesoko	West Sesoko II	193	193.2	Tabular	t1	148.1	148.44
West Sesoko	West Sesoko II	193	193.3	Corymbose	t1	81.5	34.97
West Sesoko	West Sesoko II	193	193.4	Corymbose	t1	21.8	7.99
West Sesoko	West Sesoko II	193	193.5	Digitate	t1	21.5	10.39
West Sesoko	West Sesoko II	193	193.6	Corymbose	t1	48.2	9.45
West Sesoko	West Sesoko II	193	193.7	Corymbose	t1	37.4	16.65
West Sesoko	West Sesoko II	193	193.1	Corymbose	t1	76.3	51.5
West Sesoko	West Sesoko II	193	193.11	Tabular	t1	44.5	68.2
West Sesoko	West Sesoko II	193	193.17	Tabular	t1	32.368	-6.36
West Sesoko	West Sesoko II	193	193.18	Digitate	t1	80.5	56.29
West Sesoko	West Sesoko II	193	193.2	Digitate	t1	26.5	30.93
West Sesoko	West Sesoko II	193	193.24	Digitate	t1	28.5	29.39
West Sesoko	West Sesoko II	193	193.25	Digitate	t1	134.7	37.08
West Sesoko	West Sesoko II	193	193.27	Digitate	t1	23.2	11.84
West Sesoko	West Sesoko II	193	193.28	Digitate	t1	36.4	3.64
West Sesoko	West Sesoko II	193	193.29	Digitate	t1	33	4.38
West Sesoko	West Sesoko II	193	193.32	Corymbose	t1	65.9	45.3
West Sesoko	West Sesoko II	193	193.35	Digitate	t1	155.7	73.76
West Sesoko	West Sesoko II	193	193.37	Digitate	t1	54.9	11.56
West Sesoko	West Sesoko II	193	193.41	Digitate	t1	68.9	9.52
West Sesoko	West Sesoko II	193	193.51	Digitate	t1	70.1	31.06
West Sesoko	West Sesoko II	193	193.55	Digitate	t1	27.489	-0.62
West Sesoko	West Sesoko II	193	193.56	Digitate	t1	79.3	18.59
West Sesoko	West Sesoko II	193	193.59	Digitate	t1	24.9	15.37
West Sesoko	West Sesoko II	193	193.61	Corymbose	t1	103.5	31.52
West Sesoko	West Sesoko II	193	193.62	Digitate	t1	59.7	22.95
West Sesoko	West Sesoko II	193	193.64	Corymbose	t1	144	59.68
West Sesoko	West Sesoko II	193	193.66	Digitate	t1	66.3	21.28
West Sesoko	West Sesoko II	193	193.67	Corymbose	t1	36.2	1.86
West Sesoko	West Sesoko II	193	193.69	Digitate	t1	82.3	60.42
West Sesoko	West Sesoko II	193	193.73	Digitate	t1	84.6	16.47
West Sesoko	West Sesoko II	193	193.74	Digitate	t1	39.2	8.3
West Sesoko	West Sesoko II	193	193.75	Tabular	t1	111.5	86.15
West Sesoko	West Sesoko II	193	193.76	Digitate	t1	214.9	60.47
West Sesoko	West Sesoko II	193	193.77	Corymbose	t1	40.9	-8.3
West Sesoko	West Sesoko II	193	193.81	Tabular	t1	20.3	9.88
West Sesoko	West Sesoko II	193	193.82	Corymbose	t1	21.9	0.61
West Sesoko	West Sesoko II	193	193.83	Tabular	t1	27.4	30.24
West Sesoko	West Sesoko II	193	193.84	Tabular	t1	50	65.41
West Sesoko	West Sesoko II	193	193.86	Tabular	t1	21.789	42.6
West Sesoko	West Sesoko II	193	193.87	Digitate	t1	96.4	-18.17
West Sesoko	West Sesoko II	193	193.9	Corymbose	t1	54.8	39.86
West Sesoko	West Sesoko II	193	193.93	Corymbose	t1	36.5	-2.02
West Sesoko	West Sesoko II	193	193.95	Digitate	t1	38.003	23.87
West Sesoko	West Sesoko II	193	193.96	Corymbose	t1	39.8	43.83
West Sesoko	West Sesoko II	193	193.98	Digitate	t1	53	63.77
West Sesoko	West Sesoko II	193	193.99	Corymbose	t1	35	38.12
West Sesoko	West Sesoko II	193	193.1	Corymbose	t1	51.536	58.39
West Sesoko	West Sesoko II	193	193.102	Digitate	t1	66.1	16.12
West Sesoko	West Sesoko II	193	193.103	Digitate	t1	58.1	9.91
West Sesoko	West Sesoko II	193	193.105	Corymbose	t1	68.9	81.62
West Sesoko	West Sesoko II	193	193.111	Corymbose	t1	66.9	29.63
West Sesoko	West Sesoko II	193	193.113	Tabular	t1	49.5	25.86
West Sesoko	West Sesoko II	193	193.114	Corymbose	t1	53.9	30.9
West Sesoko	West Sesoko II	193	193.115	Digitate	t1	22.3	4.58
West Sesoko	West Sesoko II	193	193.116	Corymbose	t1	20.3	33.56
West Sesoko	West Sesoko II	193	193.117	Corymbose	t1	24.5	20.07
West Sesoko	West Sesoko II	193	193.123	Corymbose	t1	23.7	2.1
West Sesoko	West Sesoko II	193	193.124	Digitate	t1	131.2	-13.1
West Sesoko	West Sesoko II	193	193.127	Corymbose	t1	72.2	77.43
West Sesoko	West Sesoko II	193	193.128	Digitate	t1	33.7	35.45
West Sesoko	West Sesoko II	193	193.13	Digitate	t1	27.4	12.44
West Sesoko	West Sesoko II	193	193.132	Tabular	t1	58	2.44
West Sesoko	West Sesoko II	193	193.133	Corymbose	t1	28.1	24.76
West Sesoko	West Sesoko II	193	193.134	Digitate	t1	36.8	11.77
West Sesoko	West Sesoko II	193	193.135	Digitate	t1	22.8	17.18
West Sesoko	West Sesoko II	193	193.138	Digitate	t1	58.5	33.85
West Sesoko	West Sesoko II	193	193.139	Digitate	t1	35.6	16.08
West Sesoko	West Sesoko II	193	193.142	Corymbose	t1	29	3.41
West Sesoko	West Sesoko II	193	193.143	Corymbose	t1	26.081	13.51
West Sesoko	West Sesoko II	193	193.149	Tabular	t1	83.6	64.53
West Sesoko	West Sesoko II	193	193.15	Tabular	t1	74	26.61
West Sesoko	West Sesoko II	193	193.153	Tabular	t1	22.9	17.54
West Sesoko	West Sesoko II	193	193.157	Digitate	t1	43.4	30.74
Yakkai	Yakkai I	194	194.11	Corymbose	t1	21.598	-9.5
Yakkai	Yakkai I	194	194.2	Tabular	t1	502.3	135.5
Yakkai	Yakkai I	194	194.54	Corymbose	t1	27.9	17.9
Yakkai	Yakkai I	194	194.58	Digitate	t1	21.8	8.33
Yakkai	Yakkai I	192	192.1	Corymbose	t1	74.4	119.75
Yakkai	Yakkai I	192	192.39	Digitate	t1	46.5	4.02
Yakkai	Yakkai I	192	192.4	Digitate	t1	26.6	0.36
Yakkai	Yakkai I	192	192.42	Digitate	t1	135.7	59.49
Yakkai	Yakkai I	192	192.43	Corymbose	t1	53.4	5.07
Yakkai	Yakkai I	192	192.46	Corymbose	t1	56.2	6.31
Yakkai	Yakkai I	192	192.47	Digitate	t1	45.4	-41.24
Yakkai	Yakkai II	125	125.1	Digitate	t1	30.238	-21.9
Yakkai	Yakkai II	125	125.28	Corymbose	t1	20.3	14.34
Hamamoto	Hamamoto I	190	190.1	Corymbose	t2	141.178	73.92
Hamamoto	Hamamoto I	190	190.2	Digitate	t2	77.404	32.64
Hamamoto	Hamamoto I	190	190.3	Tabular	t2	1026.24	131.24
Hamamoto	Hamamoto I	190	190.5	Digitate	t2	57.208	-10.22
Hamamoto	Hamamoto I	190	190.8	Tabular	t2	23737.4	-2986.17
Hamamoto	Hamamoto I	190	190.12	Tabular	t2	298.705	94.24
Hamamoto	Hamamoto I	190	190.14	Tabular	t2	536.929	308.61
Hamamoto	Hamamoto I	196	196.1	Tabular	t2	1302	344.6
Hamamoto	Hamamoto I	196	196.3	Tabular	t2	3793.58	1616.3
Hamamoto	Hamamoto I	196	196.4	Corymbose	t2	172.242	234.64
Hamamoto	Hamamoto I	196	196.6	Tabular	t2	4076.91	957.18
Hamamoto	Hamamoto I	196	196.9	Corymbose	t2	710.218	136.48
Hamamoto	Hamamoto I	196	196.12	Tabular	t2	3672.06	838.63
Hamamoto	Hamamoto I	196	196.14	Tabular	t2	3281.05	350.65
Hamamoto	Hamamoto I	196	196.15	Tabular	t2	7413.14	1092.86
Hamamoto	Hamamoto I	196	196.16	Tabular	t2	4301.97	1176.65
Hamamoto	Hamamoto II	187	187.2	Corymbose	t2	310.906	293.37
Hamamoto	Hamamoto II	187	187.3	Tabular	t2	3296.74	409.92
Hamamoto	Hamamoto II	187	187.6	Corymbose	t2	25.989	9.45
S.Station	S.station I	147	147.1	Tabular	t2	363.205	326.3
S.Station	S.station I	147	147.12	Tabular	t2	264.057	-254.26
S.Station	S.station I	147	147.16	Digitate	t2	95.697	15.24
S.Station	S.station I	147	147.17	Digitate	t2	171.037	-104.39
S.Station	S.station I	149	149.1	Digitate	t2	48.359	12.11
S.Station	S.station I	149	149.4	Tabular	t2	58.406	-38.41
S.Station	S.station I	149	149.6	Corymbose	t2	16.21	13.71
S.Station	S.station I	149	149.9	Corymbose	t2	19.582	-5.49
S.Station	S.station I	149	149.15	Tabular	t2	6873.79	-612.73
S.Station	S.station I	149	149.2	Corymbose	t2	40.204	1.41
S.Station	S.station I	149	149.22	Digitate	t2	12.765	-9.03
S.Station	S.station I	149	149.24	Tabular	t2	1376.16	-79.9
S.Station	S.station I	149	149.25	Digitate	t2	132.474	-67.04
S.Station	S.station I	149	149.26	Digitate	t2	214.361	-40.14
S.Station	S.station I	149	149.28	Corymbose	t2	6.311	3.16
S.Station	S.station I	149	149.31	Corymbose	t2	33.986	-9.9
S.Station	S.station I	149	149.35	Digitate	t2	845.825	-181.09
S.Station	S.station I	149	149.36	Digitate	t2	72.334	23.87
S.Station	S.station II	148	148.1	Digitate	t2	33.031	-6.72
S.Station	S.station II	148	148.2	Corymbose	t2	53.362	-3
S.Station	S.station II	148	148.1	Corymbose	t2	114.024	15.86
S.Station	S.station II	148	148.14	Corymbose	t2	299.774	-115.45
S.Station	S.station II	148	148.17	Corymbose	t2	175.041	-5.35
S.Station	S.station II	148	148.18	Digitate	t2	154.114	-151.63
S.Station	S.station II	148	148.22	Corymbose	t2	20.468	-7.73
S.Station	S.station II	148	148.27	Tabular	t2	329.62	-101.27
S.Station	S.station II	148	148.3	Corymbose	t2	59.135	8.57
S.Station	S.station II	148	148.31	Corymbose	t2	102.776	-10.46
S.Station	S.station II	148	148.32	Digitate	t2	991.028	-170.89
S.Station	S.station II	148	148.41	Digitate	t2	119.031	-77.05
S.Station	S.station II	148	148.44	Corymbose	t2	85.389	3.53
S.Station	S.station II	150	150.3	Corymbose	t2	149.215	-6.62
S.Station	S.station II	150	150.4	Corymbose	t2	143.526	11.95
S.Station	S.station II	150	150.6	Digitate	t2	107.505	-73.08
S.Station	S.station II	150	150.7	Digitate	t2	1126.85	-837.41
S.Station	S.station II	150	150.15	Digitate	t2	68.168	10.64
S.Station	S.station II	150	150.16	Digitate	t2	661.444	-27.85
S.Station	S.station II	150	150.18	Corymbose	t2	87.221	-68.62
S.Station	S.station II	150	150.29	Corymbose	t2	93.845	-12.14
S.Station	S.station II	150	150.3	Corymbose	t2	64.319	40.95
S.Station	S.station II	150	150.32	Digitate	t2	147.447	10.18
S.Station	S.station II	150	150.33	Digitate	t2	61.586	-25.12
S.Station	S.station II	150	150.35	Digitate	t2	33.103	-22.08
S.Station	S.station II	150	150.36	Digitate	t2	20.239	3.24
S.Station	S.station II	150	150.37	Digitate	t2	139.268	1.22
S.Station	S.station II	150	150.39	Digitate	t2	41.203	-36.43
S.Station	S.station II	150	150.42	Corymbose	t2	248.444	-65.4
South Sesoko	South I	185	185.1	Digitate	t2	95.728	-25.06
South Sesoko	South I	185	185.2	Digitate	t2	98.278	37.02
South Sesoko	South I	185	185.4	Digitate	t2	44.562	7.99
South Sesoko	South I	185	185.5	Digitate	t2	98.562	7.04
South Sesoko	South I	185	185.6	Digitate	t2	86.05	35.05
South Sesoko	South I	185	185.11	Digitate	t2	319.234	79.28
South Sesoko	South I	185	185.15	Digitate	t2	209.634	-35.33
South Sesoko	South I	185	185.16	Tabular	t2	880.698	232.36
South Sesoko	South I	185	185.17	Digitate	t2	159.178	-35.39
South Sesoko	South I	185	185.18	Digitate	t2	108.909	35.69
South Sesoko	South I	185	185.19	Digitate	t2	1052.13	41.27
South Sesoko	South I	185	185.22	Digitate	t2	378.913	-0.47
South Sesoko	South I	185	185.23	Digitate	t2	81.348	24.6
South Sesoko	South I	185	185.24	Digitate	t2	645.972	-11.16
South Sesoko	South I	185	185.25	Digitate	t2	6.501	13.64
South Sesoko	South I	185	185.26	Digitate	t2	191.769	11.78
South Sesoko	South I	185	185.27	Digitate	t2	63.376	35.6
South Sesoko	South I	185	185.3	Digitate	t2	76.833	-6.72
South Sesoko	South I	185	185.31	Digitate	t2	268.806	41.17
South Sesoko	South I	185	185.32	Digitate	t2	631.316	-27.01
South Sesoko	South I	185	185.34	Digitate	t2	245.571	-16.99
South Sesoko	South I	185	185.35	Digitate	t2	436.745	-72.36
South Sesoko	South I	185	185.36	Digitate	t2	187.833	24.87
South Sesoko	South I	185	185.37	Digitate	t2	87.158	23.01
South Sesoko	South I	185	185.38	Digitate	t2	291.34	5.29
South Sesoko	South I	185	185.39	Digitate	t2	265.948	53.44
South Sesoko	South I	185	185.41	Digitate	t2	95.431	3.29
South Sesoko	South I	185	185.42	Digitate	t2	61.608	13.72
South Sesoko	South I	185	185.43	Digitate	t2	77.208	5.05
South Sesoko	South I	185	185.44	Digitate	t2	466.56	228.065
South Sesoko	South I	185	185.45	Digitate	t2	63.814	22.69
South Sesoko	South I	185	185.46	Digitate	t2	293.115	20.67
South Sesoko	South I	185	185.47	Digitate	t2	286.841	22.28
South Sesoko	South I	185	185.48	Digitate	t2	236.404	81.65
South Sesoko	South I	185	185.49	Corymbose	t2	731.399	-222.5
South Sesoko	South I	185	185.5	Digitate	t2	395.984	34.1
South Sesoko	South I	183	183.1	Digitate	t2	129.45	7.26
South Sesoko	South I	183	183.3	Digitate	t2	107.309	10.47
South Sesoko	South I	183	183.4	Digitate	t2	217.532	45.07
South Sesoko	South I	183	183.5	Digitate	t2	169.988	33.62
South Sesoko	South I	183	183.7	Digitate	t2	358.717	-68.35
South Sesoko	South I	183	183.9	Digitate	t2	294.896	36.85
South Sesoko	South I	183	183.1	Digitate	t2	19.724	7.25
South Sesoko	South I	183	183.11	Digitate	t2	163.363	-6.95
South Sesoko	South I	183	183.12	Digitate	t2	852.63	242.99
South Sesoko	South I	183	183.15	Tabular	t2	342.955	-224.78
South Sesoko	South I	183	183.16	Digitate	t2	70.684	-15.29
South Sesoko	South I	183	183.17	Digitate	t2	129.154	-64.16
South Sesoko	South I	183	183.19	Digitate	t2	68.563	-1.23
South Sesoko	South I	183	183.2	Digitate	t2	102.617	-6.08
South Sesoko	South I	183	183.21	Digitate	t2	263.496	-26.48
South Sesoko	South I	183	183.22	Digitate	t2	363.614	-36.5
South Sesoko	South I	183	183.23	Digitate	t2	192.14	-34.12
South Sesoko	South I	183	183.24	Digitate	t2	162.1	-6.78
South Sesoko	South I	183	183.25	Digitate	t2	706.974	-160
South Sesoko	South I	183	183.26	Digitate	t2	81.315	-13.8
South Sesoko	South I	183	183.27	Digitate	t2	83.757	28.09
South Sesoko	South I	183	183.3	Digitate	t2	45.774	-20.54
South Sesoko	South I	183	183.31	Digitate	t2	99.715	-9.29
South Sesoko	South I	183	183.33	Digitate	t2	387.253	72.8
South Sesoko	South I	183	183.34	Digitate	t2	121.441	43.94
South Sesoko	South I	183	183.35	Digitate	t2	1079.59	-18.65
South Sesoko	South I	183	183.36	Digitate	t2	58.44	11.79
South Sesoko	South I	183	183.38	Corymbose	t2	167.48	55.06
South Sesoko	South I	183	183.39	Digitate	t2	700.985	235.49
South Sesoko	South I	183	183.41	Digitate	t2	127.586	37.71
South Sesoko	South I	183	183.43	Digitate	t2	307.336	-13.69
South Sesoko	South I	183	183.45	Digitate	t2	107.028	46.98
South Sesoko	South I	183	183.46	Digitate	t2	357.226	102.44
South Sesoko	South I	183	183.47	Digitate	t2	80.296	15.3
South Sesoko	South I	183	183.48	Digitate	t2	144.62	24.74
South Sesoko	South I	183	183.49	Digitate	t2	1454.53	-732.42
South Sesoko	South I	183	183.5	Digitate	t2	81.906	10.23
South Sesoko	South II	182	182.1	Digitate	t2	74.836	3.32
South Sesoko	South II	182	182.2	Tabular	t2	390.699	-33.75
South Sesoko	South II	182	182.3	Digitate	t2	192.93	-0.58
South Sesoko	South II	182	182.4	Digitate	t2	366.308	46.55
South Sesoko	South II	182	182.5	Digitate	t2	261.246	28.31
South Sesoko	South II	182	182.6	Digitate	t2	100.944	31.32
South Sesoko	South II	182	182.7	Digitate	t2	72.767	17.41
South Sesoko	South II	182	182.9	Corymbose	t2	220.539	47.95
South Sesoko	South II	182	182.1	Digitate	t2	115.481	19.04
South Sesoko	South II	182	182.13	Digitate	t2	356.806	270.14
South Sesoko	South II	182	182.19	Digitate	t2	48.567	0.33
South Sesoko	South II	182	182.2	Digitate	t2	280.137	-59.14
South Sesoko	South II	182	182.21	Digitate	t2	106.193	32.97
South Sesoko	South II	182	182.25	Corymbose	t2	190.878	-157.76
South Sesoko	South II	182	182.26	Corymbose	t2	87.228	-50.06
South Sesoko	South II	182	182.27	Digitate	t2	1342.83	-145.38
South Sesoko	South II	182	182.28	Digitate	t2	196.03	-171.34
South Sesoko	South II	182	182.29	Tabular	t2	667.598	46.34
South Sesoko	South II	182	182.31	Corymbose	t2	108.783	41.13
South Sesoko	South II	182	182.32	Digitate	t2	371.527	49.02
South Sesoko	South II	182	182.33	Digitate	t2	240.222	-2.19
South Sesoko	South II	182	182.34	Digitate	t2	86.169	0.92
South Sesoko	South II	182	182.35	Corymbose	t2	57.569	26.83
South Sesoko	South II	182	182.36	Digitate	t2	46.359	22.04
South Sesoko	South II	182	182.39	Digitate	t2	301.188	-6.89
South Sesoko	South II	182	182.4	Digitate	t2	321.086	-49.76
South Sesoko	South II	182	182.43	Digitate	t2	308.145	38.21
South Sesoko	South II	182	182.44	Digitate	t2	621.063	192.18
South Sesoko	South II	182	182.47	Digitate	t2	846.675	299.38
South Sesoko	South II	182	182.48	Digitate	t2	464.231	-14.39
South Sesoko	South II	182	182.5	Digitate	t2	1069.92	174.19
South Sesoko	South II	182	182.51	Digitate	t2	289.963	152.17
South Sesoko	South II	182	182.52	Digitate	t2	22.542	16.32
South Sesoko	South II	182	182.53	Digitate	t2	71.24	24.65
South Sesoko	South II	182	182.54	Digitate	t2	394.316	159.22
South Sesoko	South II	182	182.57	Digitate	t2	1361.35	25.85
South Sesoko	South II	182	182.58	Digitate	t2	164.99	-16.12
South Sesoko	South II	182	182.59	Corymbose	t2	124.463	-20.66
South Sesoko	South II	182	182.62	Digitate	t2	77.941	-36.56
South Sesoko	South II	191	191.2	Digitate	t2	1267.82	142.16
South Sesoko	South II	191	191.3	Digitate	t2	100.761	-11.68
South Sesoko	South II	191	191.4	Digitate	t2	1340.52	-232.86
South Sesoko	South II	191	191.6	Digitate	t2	355.659	37.69
South Sesoko	South II	191	191.8	Digitate	t2	265.682	49.66
South Sesoko	South II	191	191.9	Digitate	t2	444.911	-2.03
South Sesoko	South II	191	191.11	Digitate	t2	505.183	-138.44
South Sesoko	South II	191	191.12	Tabular	t2	653.747	29.4
South Sesoko	South II	191	191.14	Corymbose	t2	191.211	1.31
South Sesoko	South II	191	191.15	Corymbose	t2	160.08	11.55
South Sesoko	South II	191	191.16	Digitate	t2	577.612	49.47
South Sesoko	South II	191	191.18	Digitate	t2	53.677	20.99
South Sesoko	South II	191	191.19	Digitate	t2	110.343	35.93
South Sesoko	South II	191	191.2	Digitate	t2	74.585	-25.5
South Sesoko	South II	191	191.21	Corymbose	t2	106.288	39.42
South Sesoko	South II	191	191.22	Digitate	t2	1169.5	-71.82
South Sesoko	South II	191	191.23	Digitate	t2	739.872	-40.63
South Sesoko	South II	191	191.24	Corymbose	t2	88.026	107.08
South Sesoko	South II	191	191.25	Tabular	t2	232.917	32.93
South Sesoko	South II	191	191.27	Digitate	t2	346.922	-166.842
South Sesoko	South II	191	191.28	Corymbose	t2	246.295	11.14
South Sesoko	South II	191	191.29	Digitate	t2	55.654	-17.86
South Sesoko	South II	191	191.31	Digitate	t2	376.833	159.56
South Sesoko	South II	191	191.35	Digitate	t2	89.562	10.33
South Sesoko	South II	191	191.38	Digitate	t2	33.273	9.66
South Sesoko	South II	191	191.4	Digitate	t2	544.405	-120.86
South Sesoko	South II	191	191.45	Corymbose	t2	108.437	41.3
South Sesoko	South II	191	191.46	Corymbose	t2	538.723	17.24
South Sesoko	South II	191	191.49	Corymbose	t2	193.161	14.23
South Sesoko	South II	191	191.53	Corymbose	t2	204.438	13.47
South Sesoko	South II	191	191.56	Corymbose	t2	47.174	19.37
South Sesoko	South II	191	191.57	Digitate	t2	584.457	133.21
South Sesoko	South II	191	191.58	Digitate	t2	735.556	-101.74
South Sesoko	South II	191	191.59	Corymbose	t2	51.443	34.91
South Sesoko	South II	191	191.6	Corymbose	t2	187.329	10.75
South Sesoko	South II	191	191.62	Digitate	t2	847.98	-307.37
West Sesoko	West Sesoko I	188	188.1	Corymbose	t2	72.862	54.79
West Sesoko	West Sesoko I	188	188.2	Corymbose	t2	46.097	37.02
West Sesoko	West Sesoko I	188	188.4	Corymbose	t2	131.193	30.86
West Sesoko	West Sesoko I	188	188.5	Corymbose	t2	92.932	32.97
West Sesoko	West Sesoko I	188	188.6	Corymbose	t2	243.475	56.09
West Sesoko	West Sesoko I	188	188.8	Tabular	t2	136.485	115.26
West Sesoko	West Sesoko I	188	188.1	Tabular	t2	108.425	83.08
West Sesoko	West Sesoko I	188	188.11	Tabular	t2	419.976	143.98
West Sesoko	West Sesoko I	188	188.12	Corymbose	t2	197.702	-18.82
West Sesoko	West Sesoko I	188	188.13	Corymbose	t2	29.141	41.19
West Sesoko	West Sesoko I	188	188.14	Corymbose	t2	84.637	15.49
West Sesoko	West Sesoko I	188	188.15	Digitate	t2	79.489	45.82
West Sesoko	West Sesoko I	188	188.19	Digitate	t2	57.296	-12.44
West Sesoko	West Sesoko I	188	188.22	Digitate	t2	236.02	38.64
West Sesoko	West Sesoko I	188	188.23	Digitate	t2	181.988	11.43
West Sesoko	West Sesoko I	188	188.24	Corymbose	t2	84.98	81.11
West Sesoko	West Sesoko I	188	188.25	Tabular	t2	263.366	126.83
West Sesoko	West Sesoko I	188	188.26	Digitate	t2	121.542	8.7
West Sesoko	West Sesoko I	188	188.29	Tabular	t2	51.015	35.25
West Sesoko	West Sesoko I	188	188.33	Tabular	t2	174.517	176.96
West Sesoko	West Sesoko I	188	188.35	Corymbose	t2	189.224	77.93
West Sesoko	West Sesoko I	188	188.36	Digitate	t2	205.069	72.2
West Sesoko	West Sesoko I	188	188.37	Digitate	t2	174.932	47.33
West Sesoko	West Sesoko I	188	188.38	Digitate	t2	97.311	47.88
West Sesoko	West Sesoko I	188	188.4	Corymbose	t2	172.318	107.65
West Sesoko	West Sesoko I	188	188.41	Tabular	t2	446.188	199.8
West Sesoko	West Sesoko I	188	188.44	Digitate	t2	117.13	3.36
West Sesoko	West Sesoko I	188	188.45	Corymbose	t2	37.696	33.82
West Sesoko	West Sesoko I	188	188.46	Corymbose	t2	185.809	29.79
West Sesoko	West Sesoko I	188	188.47	Digitate	t2	155.591	52.69
West Sesoko	West Sesoko I	188	188.48	Digitate	t2	111.779	42.61
West Sesoko	West Sesoko I	188	188.53	Tabular	t2	506.306	212.67
West Sesoko	West Sesoko I	188	188.57	Digitate	t2	162.364	-6.62
West Sesoko	West Sesoko I	188	188.59	Tabular	t2	130.204	58.99
West Sesoko	West Sesoko I	188	188.6	Digitate	t2	158.452	63.36
West Sesoko	West Sesoko I	188	188.62	Corymbose	t2	130.821	33.68
West Sesoko	West Sesoko I	188	188.63	Tabular	t2	151.931	81.97
West Sesoko	West Sesoko I	188	188.65	Digitate	t2	117.413	11.17
West Sesoko	West Sesoko I	188	188.68	Digitate	t2	117.44	-50.54
West Sesoko	West Sesoko I	188	188.79	Digitate	t2	114.31	-54.115
West Sesoko	West Sesoko I	188	188.82	Tabular	t2	1013.09	850.87
West Sesoko	West Sesoko I	188	188.85	Corymbose	t2	151.299	79.5
West Sesoko	West Sesoko I	181	181.4	Corymbose	t2	102.112	-87.5
West Sesoko	West Sesoko I	181	181.9	Corymbose	t2	54.494	33.43
West Sesoko	West Sesoko I	181	181.12	Corymbose	t2	64.498	30.83
West Sesoko	West Sesoko I	181	181.16	Digitate	t2	368.149	32.19
West Sesoko	West Sesoko I	181	181.17	Corymbose	t2	80.368	-1.66
West Sesoko	West Sesoko I	181	181.2	Corymbose	t2	85.163	26.55
West Sesoko	West Sesoko I	181	181.28	Tabular	t2	148.94	133.19
West Sesoko	West Sesoko I	181	181.29	Digitate	t2	48.029	5
West Sesoko	West Sesoko I	181	181.31	Digitate	t2	142.002	29.57
West Sesoko	West Sesoko I	181	181.34	Digitate	t2	46.158	22.02
West Sesoko	West Sesoko I	181	181.35	Tabular	t2	307.165	126.34
West Sesoko	West Sesoko I	181	181.36	Tabular	t2	263.699	61.57
West Sesoko	West Sesoko I	181	181.37	Digitate	t2	79.371	0.64
West Sesoko	West Sesoko I	181	181.41	Digitate	t2	143.884	32.16
West Sesoko	West Sesoko I	181	181.42	Corymbose	t2	61.226	-0.06
West Sesoko	West Sesoko I	181	181.47	Tabular	t2	48.236	2.81
West Sesoko	West Sesoko I	181	181.49	Digitate	t2	165.707	78.24
West Sesoko	West Sesoko I	181	181.5	Digitate	t2	74.525	-0.31
West Sesoko	West Sesoko I	181	181.51	Digitate	t2	95.482	65.84
West Sesoko	West Sesoko I	181	181.57	Digitate	t2	20.728	10.2
West Sesoko	West Sesoko I	181	181.58	Tabular	t2	396.047	134.74
West Sesoko	West Sesoko I	181	181.6	Digitate	t2	175.453	23.56
West Sesoko	West Sesoko I	181	181.62	Digitate	t2	216.501	42.5
West Sesoko	West Sesoko I	181	181.64	Corymbose	t2	167.624	52.11
West Sesoko	West Sesoko I	181	181.66	Corymbose	t2	88.037	14.08
West Sesoko	West Sesoko I	181	181.67	Digitate	t2	335.583	60.33
West Sesoko	West Sesoko I	181	181.71	Digitate	t2	90.409	88.76
West Sesoko	West Sesoko I	181	181.72	Corymbose	t2	88.34	40.66
West Sesoko	West Sesoko I	181	181.76	Corymbose	t2	74.467	-10.48
West Sesoko	West Sesoko I	181	181.77	Corymbose	t2	118.197	62.32
West Sesoko	West Sesoko I	181	181.78	Corymbose	t2	84.542	62.92
West Sesoko	West Sesoko I	181	181.8	Corymbose	t2	168.892	76.69
West Sesoko	West Sesoko II	195	195.1	Digitate	t2	102.247	10.29
West Sesoko	West Sesoko II	195	195.2	Corymbose	t2	74.743	16.12
West Sesoko	West Sesoko II	195	195.6	Digitate	t2	27.203	18.4
West Sesoko	West Sesoko II	195	195.9	Digitate	t2	50.622	16.37
West Sesoko	West Sesoko II	195	195.11	Digitate	t2	37.287	2.33
West Sesoko	West Sesoko II	195	195.13	Digitate	t2	16.036	6.98
West Sesoko	West Sesoko II	195	195.14	Corymbose	t2	93.761	11.07
West Sesoko	West Sesoko II	195	195.17	Corymbose	t2	30.498	33.14
West Sesoko	West Sesoko II	195	195.21	Corymbose	t2	75.593	32.03
West Sesoko	West Sesoko II	195	195.23	Corymbose	t2	37.61	7.21
West Sesoko	West Sesoko II	195	195.25	Tabular	t2	262.932	193.52
West Sesoko	West Sesoko II	195	195.26	Corymbose	t2	23.942	-2.52
West Sesoko	West Sesoko II	195	195.27	Digitate	t2	54.39	17.03
West Sesoko	West Sesoko II	195	195.28	Digitate	t2	61.674	15.28
West Sesoko	West Sesoko II	195	195.34	Digitate	t2	89.23	15.16
West Sesoko	West Sesoko II	195	195.36	Digitate	t2	60.148	-9.44
West Sesoko	West Sesoko II	195	195.37	Digitate	t2	60.02	-16.67
West Sesoko	West Sesoko II	195	195.45	Digitate	t2	55.025	18.66
West Sesoko	West Sesoko II	195	195.46	Digitate	t2	33.188	0.6
West Sesoko	West Sesoko II	195	195.47	Digitate	t2	80.43	-2.74
West Sesoko	West Sesoko II	195	195.48	Corymbose	t2	34.593	6.1
West Sesoko	West Sesoko II	195	195.49	Corymbose	t2	23.203	7.55
West Sesoko	West Sesoko II	195	195.5	Corymbose	t2	24.636	-4.29
West Sesoko	West Sesoko II	195	195.51	Digitate	t2	45.822	14.09
West Sesoko	West Sesoko II	195	195.52	Digitate	t2	54	1.99
West Sesoko	West Sesoko II	195	195.53	Tabular	t2	151.734	87.16
West Sesoko	West Sesoko II	195	195.54	Digitate	t2	189.006	3.78
West Sesoko	West Sesoko II	195	195.6	Digitate	t2	110.896	65.56
West Sesoko	West Sesoko II	195	195.61	Digitate	t2	59.996	0.72
West Sesoko	West Sesoko II	195	195.63	Digitate	t2	88.559	48.81
West Sesoko	West Sesoko II	195	195.66	Corymbose	t2	93.102	56.27
West Sesoko	West Sesoko II	195	195.73	Digitate	t2	124.778	2.53
West Sesoko	West Sesoko II	195	195.74	Digitate	t2	53.087	21.67
West Sesoko	West Sesoko II	195	195.75	Corymbose	t2	67.457	61
West Sesoko	West Sesoko II	195	195.77	Digitate	t2	116.191	71.69
West Sesoko	West Sesoko II	195	195.78	Corymbose	t2	86.44	41
West Sesoko	West Sesoko II	195	195.79	Digitate	t2	39.987	10.09
West Sesoko	West Sesoko II	195	195.8	Digitate	t2	85.766	40.44
West Sesoko	West Sesoko II	195	195.81	Digitate	t2	64.903	28.17
West Sesoko	West Sesoko II	195	195.83	Tabular	t2	223.61	130.95
West Sesoko	West Sesoko II	195	195.84	Tabular	t2	71.194	43.09
West Sesoko	West Sesoko II	195	195.87	Corymbose	t2	109.875	29.61
West Sesoko	West Sesoko II	195	195.92	Digitate	t2	31.069	12.98
West Sesoko	West Sesoko II	195	195.93	Corymbose	t2	60.634	24.89
West Sesoko	West Sesoko II	195	195.94	Corymbose	t2	69.094	26.71
West Sesoko	West Sesoko II	195	195.97	Digitate	t2	28.781	10.92
West Sesoko	West Sesoko II	195	195.98	Digitate	t2	99.13	8.92
West Sesoko	West Sesoko II	195	195.103	Tabular	t2	52.771	29.32
West Sesoko	West Sesoko II	195	195.106	Digitate	t2	69.022	17.46
West Sesoko	West Sesoko II	195	195.111	Corymbose	t2	82.69	58.31
West Sesoko	West Sesoko II	195	195.124	Corymbose	t2	10.425	3.03
West Sesoko	West Sesoko II	195	195.125	Digitate	t2	126.103	21.17
West Sesoko	West Sesoko II	195	195.126	Digitate	t2	79.664	24.22
West Sesoko	West Sesoko II	195	195.13	Tabular	t2	17.016	10.03
West Sesoko	West Sesoko II	195	195.137	Digitate	t2	39.311	6.3
West Sesoko	West Sesoko II	195	195.143	Digitate	t2	52.137	10.65
West Sesoko	West Sesoko II	195	195.144	Corymbose	t2	166.634	77.1
West Sesoko	West Sesoko II	193	193.1	Tabular	t2	320.598	142.13
West Sesoko	West Sesoko II	193	193.2	Tabular	t2	395.539	96.95
West Sesoko	West Sesoko II	193	193.3	Corymbose	t2	136.296	-4.79
West Sesoko	West Sesoko II	193	193.4	Corymbose	t2	8.267	9.58
West Sesoko	West Sesoko II	193	193.5	Digitate	t2	27.425	20.51
West Sesoko	West Sesoko II	193	193.6	Corymbose	t2	58.771	12.69
West Sesoko	West Sesoko II	193	193.7	Corymbose	t2	68.112	17.93
West Sesoko	West Sesoko II	193	193.1	Corymbose	t2	167.863	29.52
West Sesoko	West Sesoko II	193	193.11	Tabular	t2	157.739	166.54
West Sesoko	West Sesoko II	193	193.17	Tabular	t2	31.966	18.92
West Sesoko	West Sesoko II	193	193.18	Digitate	t2	187.107	126.712
West Sesoko	West Sesoko II	193	193.2	Digitate	t2	75.956	22.95
West Sesoko	West Sesoko II	193	193.24	Digitate	t2	78.983	-24.23
West Sesoko	West Sesoko II	193	193.25	Digitate	t2	192.329	61.74
West Sesoko	West Sesoko II	193	193.27	Digitate	t2	59.966	18.43
West Sesoko	West Sesoko II	193	193.28	Digitate	t2	40.603	16.04
West Sesoko	West Sesoko II	193	193.29	Digitate	t2	49.575	28.79
West Sesoko	West Sesoko II	193	193.32	Corymbose	t2	205.802	35.14
West Sesoko	West Sesoko II	193	193.35	Digitate	t2	257.315	131.53
West Sesoko	West Sesoko II	193	193.37	Digitate	t2	90.655	54.95
West Sesoko	West Sesoko II	193	193.41	Digitate	t2	117.989	23.56
West Sesoko	West Sesoko II	193	193.51	Digitate	t2	117.923	33.7
West Sesoko	West Sesoko II	193	193.55	Digitate	t2	31.051	55.38
West Sesoko	West Sesoko II	193	193.56	Digitate	t2	87.715	83.65
West Sesoko	West Sesoko II	193	193.59	Digitate	t2	57.293	9.87
West Sesoko	West Sesoko II	193	193.61	Corymbose	t2	185.592	59.72
West Sesoko	West Sesoko II	193	193.62	Digitate	t2	93.124	14.37
West Sesoko	West Sesoko II	193	193.64	Corymbose	t2	285.109	60.09
West Sesoko	West Sesoko II	193	193.66	Digitate	t2	131.44	31.96
West Sesoko	West Sesoko II	193	193.67	Corymbose	t2	82.991	29.56
West Sesoko	West Sesoko II	193	193.69	Digitate	t2	140.759	12.54
West Sesoko	West Sesoko II	193	193.73	Digitate	t2	168.149	46.57
West Sesoko	West Sesoko II	193	193.74	Digitate	t2	96.149	78.861
West Sesoko	West Sesoko II	193	193.75	Tabular	t2	311.103	141.81
West Sesoko	West Sesoko II	193	193.76	Digitate	t2	345.746	110.87
West Sesoko	West Sesoko II	193	193.77	Corymbose	t2	67.825	-12.21
West Sesoko	West Sesoko II	193	193.81	Tabular	t2	36.884	21.25
West Sesoko	West Sesoko II	193	193.82	Corymbose	t2	35.14	11.08
West Sesoko	West Sesoko II	193	193.83	Tabular	t2	108.231	51.85
West Sesoko	West Sesoko II	193	193.84	Tabular	t2	213.526	69.59
West Sesoko	West Sesoko II	193	193.86	Tabular	t2	93.874	26.77
West Sesoko	West Sesoko II	193	193.87	Digitate	t2	86.295	12.83
West Sesoko	West Sesoko II	193	193.9	Corymbose	t2	93.874	64.47
West Sesoko	West Sesoko II	193	193.93	Corymbose	t2	48.66	-2.86
West Sesoko	West Sesoko II	193	193.95	Digitate	t2	93.673	22.44
West Sesoko	West Sesoko II	193	193.96	Corymbose	t2	107.623	82.05
West Sesoko	West Sesoko II	193	193.98	Digitate	t2	153.742	101.12
West Sesoko	West Sesoko II	193	193.99	Corymbose	t2	74.863	31.35
West Sesoko	West Sesoko II	193	193.1	Corymbose	t2	95.295	-14.57
West Sesoko	West Sesoko II	193	193.102	Digitate	t2	95.576	35.38
West Sesoko	West Sesoko II	193	193.103	Digitate	t2	106.36	35.29
West Sesoko	West Sesoko II	193	193.105	Corymbose	t2	146.858	49.56
West Sesoko	West Sesoko II	193	193.111	Corymbose	t2	205.1	51.16
West Sesoko	West Sesoko II	193	193.113	Tabular	t2	145.85	114.42
West Sesoko	West Sesoko II	193	193.114	Corymbose	t2	83.922	-0.86
West Sesoko	West Sesoko II	193	193.115	Digitate	t2	42.279	2.39
West Sesoko	West Sesoko II	193	193.116	Corymbose	t2	90.894	6.2
West Sesoko	West Sesoko II	193	193.117	Corymbose	t2	61.726	16.14
West Sesoko	West Sesoko II	193	193.123	Corymbose	t2	46.003	59.95
West Sesoko	West Sesoko II	193	193.124	Digitate	t2	139.115	47.56
West Sesoko	West Sesoko II	193	193.127	Corymbose	t2	138.306	110.49
West Sesoko	West Sesoko II	193	193.128	Digitate	t2	83.292	63.37
West Sesoko	West Sesoko II	193	193.13	Digitate	t2	59.148	24.83
West Sesoko	West Sesoko II	193	193.132	Tabular	t2	51.179	37.7
West Sesoko	West Sesoko II	193	193.133	Corymbose	t2	77.011	34.28
West Sesoko	West Sesoko II	193	193.134	Digitate	t2	56.87	11.86
West Sesoko	West Sesoko II	193	193.135	Digitate	t2	59.933	23.13
West Sesoko	West Sesoko II	193	193.138	Digitate	t2	119.411	17.52
West Sesoko	West Sesoko II	193	193.139	Digitate	t2	65.088	6.81
West Sesoko	West Sesoko II	193	193.142	Corymbose	t2	51.279	38.07
West Sesoko	West Sesoko II	193	193.143	Corymbose	t2	73.675	43.4
West Sesoko	West Sesoko II	193	193.149	Tabular	t2	287.303	190.43
West Sesoko	West Sesoko II	193	193.15	Tabular	t2	134.403	85.23
West Sesoko	West Sesoko II	193	193.153	Tabular	t2	58.397	78.17
West Sesoko	West Sesoko II	193	193.157	Digitate	t2	125.65	-49.46
Yakkai	Yakkai I	194	194.11	Corymbose	t2	23.417	1.82
Yakkai	Yakkai I	194	194.2	Tabular	t2	996.167	227.32
Yakkai	Yakkai I	194	194.54	Corymbose	t2	145.426	42.74
Yakkai	Yakkai I	194	194.58	Digitate	t2	49.99	13.55
Yakkai	Yakkai I	192	192.1	Corymbose	t2	320.735	352.49
Yakkai	Yakkai I	192	192.39	Digitate	t2	12.337	-7.75
Yakkai	Yakkai I	192	192.4	Digitate	t2	46.918	4.92
Yakkai	Yakkai I	192	192.42	Digitate	t2	201.734	36.18
Yakkai	Yakkai I	192	192.43	Corymbose	t2	42.144	-23.6
Yakkai	Yakkai I	192	192.46	Corymbose	t2	75.524	-4.9
Yakkai	Yakkai I	192	192.47	Digitate	t2	16.023	-4.74
Yakkai	Yakkai II	125	125.1	Digitate	t2	13.097	-2.41
Yakkai	Yakkai II	125	125.28	Corymbose	t2	40.464	-18.91

## Sheet: Mortality
Site	Subsite	Quadrat	Coral ID	Morphology	Initial Size	Time	Mortality
Hamamoto	Hamamoto I	190	190.1	Corymbose	23.596	t1	0
Hamamoto	Hamamoto I	190	190.2	Digitate	29.2	t1	0
Hamamoto	Hamamoto I	190	190.3	Tabular	1057.7	t1	0
Hamamoto	Hamamoto I	190	190.4	Digitate	23.1	t1	0
Hamamoto	Hamamoto I	190	190.5	Digitate	31.4	t1	0
Hamamoto	Hamamoto I	190	190.8	Tabular	13906.3	t1	0
Hamamoto	Hamamoto I	190	190.12	Tabular	135.4	t1	0
Hamamoto	Hamamoto I	190	190.14	Tabular	153.1	t1	0
Hamamoto	Hamamoto I	190	190.15	Corymbose	38.9	t1	1
Hamamoto	Hamamoto I	190	190.16	Tabular	36.3	t1	0
Hamamoto	Hamamoto I	196	196.1	Tabular	605.1	t1	0
Hamamoto	Hamamoto I	196	196.3	Tabular	1959.4	t1	0
Hamamoto	Hamamoto I	196	196.4	Corymbose	39.1	t1	0
Hamamoto	Hamamoto I	196	196.6	Corymbose	3014	t1	0
Hamamoto	Hamamoto I	196	196.9	Tabular	142.2	t1	0
Hamamoto	Hamamoto I	196	196.11	Tabular	241.1	t1	0
Hamamoto	Hamamoto I	196	196.12	Tabular	2650.9	t1	0
Hamamoto	Hamamoto I	196	196.14	Tabular	2155.3	t1	0
Hamamoto	Hamamoto I	196	196.15	Tabular	4895.9	t1	0
Hamamoto	Hamamoto I	196	196.16	Tabular	2287.5	t1	0
Hamamoto	Hamamoto II	187	187.2	Corymbose	48.6	t1	0
Hamamoto	Hamamoto II	187	187.3	Tabular	2343.3	t1	0
Hamamoto	Hamamoto II	187	187.6	Corymbose	52.1	t1	0
S.Station	S.station I	147	147.1	Digitate	25.89	t1	0
S.Station	S.station I	147	147.4	Corymbose	59.435	t1	0
S.Station	S.station I	147	147.5	Corymbose	573	t1	0
S.Station	S.station I	147	147.6	Digitate	682	t1	0
S.Station	S.station I	147	147.8	Digitate	558	t1	0
S.Station	S.station I	147	147.9	Digitate	60.067	t1	0
S.Station	S.station I	147	147.1	Tabular	445.82	t1	0
S.Station	S.station I	147	147.12	Tabular	151.728	t1	0
S.Station	S.station I	147	147.13	Digitate	84.787	t1	0
S.Station	S.station I	147	147.14	Digitate	371.28	t1	0
S.Station	S.station I	147	147.16	Digitate	42.357	t1	0
S.Station	S.station I	147	147.17	Digitate	284.547	t1	0
S.Station	S.station I	147	147.19	Digitate	164.539	t1	0
S.Station	S.station I	149	149.1	Digitate	35.69	t1	0
S.Station	S.station I	149	149.2	Tabular	51.597	t1	0
S.Station	S.station I	149	149.4	Tabular	22.864	t1	0
S.Station	S.station I	149	149.6	Corymbose	23.158	t1	0
S.Station	S.station I	149	149.8	Corymbose	50.506	t1	0
S.Station	S.station I	149	149.9	Corymbose	59.974	t1	0
S.Station	S.station I	149	149.1	Digitate	371.507	t1	0
S.Station	S.station I	149	149.15	Tabular	10939	t1	0
S.Station	S.station I	149	149.2	Corymbose	22.7	t1	0
S.Station	S.station I	149	149.21	Tabular	61.5	t1	0
S.Station	S.station I	149	149.22	Digitate	76.7	t1	0
S.Station	S.station I	149	149.23	Digitate	228.9	t1	0
S.Station	S.station I	149	149.24	Tabular	1664	t1	0
S.Station	S.station I	149	149.25	Digitate	404.5	t1	0
S.Station	S.station I	149	149.26	Digitate	110.2	t1	0
S.Station	S.station I	149	149.27	Tabular	5974.9	t1	0
S.Station	S.station I	149	149.28	Corymbose	75.4	t1	0
S.Station	S.station I	149	149.3	Digitate	1262.6	t1	0
S.Station	S.station I	149	149.31	Corymbose	21.6	t1	0
S.Station	S.station I	149	149.32	Digitate	1083.9	t1	0
S.Station	S.station I	149	149.34	Corymbose	392.7	t1	0
S.Station	S.station I	149	149.35	Digitate	1509.4	t1	0
S.Station	S.station I	149	149.36	Digitate	44.7	t1	0
S.Station	S.station II	148	148.1	Digitate	513.9	t1	0
S.Station	S.station II	148	148.2	Corymbose	39.7	t1	0
S.Station	S.station II	148	148.3	Digitate	70.4	t1	0
S.Station	S.station II	148	148.7	Digitate	77.9	t1	0
S.Station	S.station II	148	148.8	Digitate	195.9	t1	0
S.Station	S.station II	148	148.9	Digitate	28.7	t1	0
S.Station	S.station II	148	148.1	Corymbose	169.4	t1	0
S.Station	S.station II	148	148.11	Digitate	448.9	t1	0
S.Station	S.station II	148	148.12	Digitate	30.4	t1	1
S.Station	S.station II	148	148.13	Digitate	288.8	t1	0
S.Station	S.station II	148	148.14	Corymbose	161.8	t1	0
S.Station	S.station II	148	148.17	Corymbose	141.372	t1	0
S.Station	S.station II	148	148.18	Digitate	435.484	t1	0
S.Station	S.station II	148	148.19	Digitate	44.7	t1	0
S.Station	S.station II	148	148.22	Corymbose	32.987	t1	0
S.Station	S.station II	148	148.24	Digitate	221.102	t1	0
S.Station	S.station II	148	148.25	Digitate	35.6	t1	0
S.Station	S.station II	148	148.27	Tabular	151.9	t1	0
S.Station	S.station II	148	148.3	Corymbose	33.7	t1	0
S.Station	S.station II	148	148.31	Corymbose	62.8	t1	0
S.Station	S.station II	148	148.32	Digitate	1016	t1	0
S.Station	S.station II	148	148.33	Digitate	329.5	t1	0
S.Station	S.station II	148	148.35	Digitate	23.9	t1	0
S.Station	S.station II	148	148.38	Digitate	41.229	t1	0
S.Station	S.station II	148	148.4	Digitate	46.3	t1	0
S.Station	S.station II	148	148.41	Digitate	115.1	t1	0
S.Station	S.station II	148	148.44	Corymbose	57.1	t1	0
S.Station	S.station II	148	148.45	Digitate	847.2	t1	0
S.Station	S.station II	148	148.47	Digitate	705.5	t1	0
S.Station	S.station II	148	148.48	Digitate	452.5	t1	0
S.Station	S.station II	150	150.1	Corymbose	214.7	t1	0
S.Station	S.station II	150	150.2	Digitate	817.5	t1	0
S.Station	S.station II	150	150.3	Corymbose	156.3	t1	0
S.Station	S.station II	150	150.4	Corymbose	119.5	t1	0
S.Station	S.station II	150	150.5	Digitate	243.4	t1	0
S.Station	S.station II	150	150.6	Digitate	190.5	t1	0
S.Station	S.station II	150	150.7	Digitate	1829.5	t1	0
S.Station	S.station II	150	150.14	Digitate	133.2	t1	0
S.Station	S.station II	150	150.15	Digitate	33.9	t1	0
S.Station	S.station II	150	150.16	Digitate	506.9	t1	0
S.Station	S.station II	150	150.18	Corymbose	54.9	t1	0
S.Station	S.station II	150	150.21	Digitate	770.1	t1	1
S.Station	S.station II	150	150.23	Tabular	3149.9	t1	0
S.Station	S.station II	150	150.24	Corymbose	33.4	t1	0
S.Station	S.station II	150	150.25	Corymbose	28.6	t1	0
S.Station	S.station II	150	150.26	Digitate	112.2	t1	0
S.Station	S.station II	150	150.29	Corymbose	32.9	t1	0
S.Station	S.station II	150	150.3	Corymbose	22.4	t1	0
S.Station	S.station II	150	150.31	Digitate	629.6	t1	0
S.Station	S.station II	150	150.32	Digitate	87.7	t1	0
S.Station	S.station II	150	150.33	Digitate	22.1	t1	0
S.Station	S.station II	150	150.34	Digitate	752.2	t1	0
S.Station	S.station II	150	150.35	Digitate	189.8	t1	0
S.Station	S.station II	150	150.36	Digitate	32.613	t1	0
S.Station	S.station II	150	150.37	Digitate	68.8	t1	0
S.Station	S.station II	150	150.39	Digitate	371.7	t1	0
S.Station	S.station II	150	150.41	Corymbose	64.4	t1	0
S.Station	S.station II	150	150.42	Corymbose	138.9	t1	0
S.Station	S.station II	150	150.43	Digitate	212.9	t1	0
S.Station	S.station II	150	150.44	Digitate	428.1	t1	0
South Sesoko	South I	185	185.1	Digitate	239.9	t1	0
South Sesoko	South I	185	185.2	Digitate	123.2	t1	0
South Sesoko	South I	185	185.3	Digitate	49	t1	0
South Sesoko	South I	185	185.4	Digitate	24.7	t1	0
South Sesoko	South I	185	185.5	Digitate	88.7	t1	0
South Sesoko	South I	185	185.6	Digitate	49.5	t1	0
South Sesoko	South I	185	185.7	Digitate	21.3	t1	0
South Sesoko	South I	185	185.11	Digitate	243.5	t1	0
South Sesoko	South I	185	185.12	Corymbose	22.9	t1	1
South Sesoko	South I	185	185.15	Digitate	212.5	t1	0
South Sesoko	South I	185	185.16	Tabular	856.1	t1	0
South Sesoko	South I	185	185.17	Digitate	87.663	t1	0
South Sesoko	South I	185	185.18	Digitate	116.6	t1	0
South Sesoko	South I	185	185.19	Digitate	902.9	t1	0
South Sesoko	South I	185	185.2	Digitate	57.6	t1	0
South Sesoko	South I	185	185.21	Digitate	991.1	t1	0
South Sesoko	South I	185	185.22	Digitate	418	t1	0
South Sesoko	South I	185	185.23	Digitate	88.9	t1	0
South Sesoko	South I	185	185.24	Digitate	181.1	t1	0
South Sesoko	South I	185	185.25	Digitate	26.184	t1	0
South Sesoko	South I	185	185.26	Digitate	156.1	t1	0
South Sesoko	South I	185	185.27	Digitate	30.1	t1	0
South Sesoko	South I	185	185.3	Digitate	36.8	t1	0
South Sesoko	South I	185	185.31	Digitate	215.5	t1	0
South Sesoko	South I	185	185.32	Digitate	488.6	t1	0
South Sesoko	South I	185	185.34	Digitate	229.8	t1	0
South Sesoko	South I	185	185.35	Digitate	458.7	t1	0
South Sesoko	South I	185	185.36	Digitate	166.9	t1	0
South Sesoko	South I	185	185.37	Digitate	81.1	t1	0
South Sesoko	South I	185	185.38	Digitate	118.2	t1	0
South Sesoko	South I	185	185.39	Digitate	262.4	t1	0
South Sesoko	South I	185	185.41	Digitate	82.2	t1	0
South Sesoko	South I	185	185.42	Digitate	101.8	t1	0
South Sesoko	South I	185	185.43	Digitate	121.1	t1	0
South Sesoko	South I	185	185.44	Digitate	227.9	t1	0
South Sesoko	South I	185	185.45	Digitate	103.9	t1	0
South Sesoko	South I	185	185.46	Digitate	247.2	t1	0
South Sesoko	South I	185	185.47	Digitate	207.1	t1	0
South Sesoko	South I	185	185.48	Digitate	246	t1	0
South Sesoko	South I	185	185.49	Corymbose	577.9	t1	0
South Sesoko	South I	185	185.5	Digitate	289.5	t1	0
South Sesoko	South I	183	183.1	Digitate	105.1	t1	0
South Sesoko	South I	183	183.3	Digitate	117.5	t1	0
South Sesoko	South I	183	183.4	Digitate	203.4	t1	0
South Sesoko	South I	183	183.5	Digitate	125.6	t1	0
South Sesoko	South I	183	183.6	Digitate	119.6	t1	1
South Sesoko	South I	183	183.7	Digitate	183.5	t1	0
South Sesoko	South I	183	183.8	Digitate	173.6	t1	1
South Sesoko	South I	183	183.9	Digitate	281.267	t1	0
South Sesoko	South I	183	183.1	Digitate	27.7	t1	0
South Sesoko	South I	183	183.11	Digitate	120.5	t1	0
South Sesoko	South I	183	183.12	Digitate	796.3	t1	0
South Sesoko	South I	183	183.13	Digitate	86.7	t1	0
South Sesoko	South I	183	183.15	Tabular	216.3	t1	0
South Sesoko	South I	183	183.16	Digitate	81	t1	0
South Sesoko	South I	183	183.17	Digitate	192.1	t1	0
South Sesoko	South I	183	183.19	Digitate	85.5	t1	0
South Sesoko	South I	183	183.2	Digitate	104.5	t1	0
South Sesoko	South I	183	183.21	Digitate	178	t1	0
South Sesoko	South I	183	183.22	Digitate	310.4	t1	0
South Sesoko	South I	183	183.23	Digitate	161.9	t1	0
South Sesoko	South I	183	183.24	Digitate	146.2	t1	0
South Sesoko	South I	183	183.25	Digitate	656.4	t1	0
South Sesoko	South I	183	183.26	Digitate	89.4	t1	0
South Sesoko	South I	183	183.27	Digitate	125.4	t1	0
South Sesoko	South I	183	183.29	Digitate	50	t1	0
South Sesoko	South I	183	183.3	Digitate	133.7	t1	0
South Sesoko	South I	183	183.31	Digitate	77.7	t1	0
South Sesoko	South I	183	183.32	Digitate	168.8	t1	0
South Sesoko	South I	183	183.33	Digitate	305	t1	0
South Sesoko	South I	183	183.34	Digitate	67.4	t1	0
South Sesoko	South I	183	183.35	Digitate	876.2	t1	0
South Sesoko	South I	183	183.36	Digitate	71.4	t1	0
South Sesoko	South I	183	183.37	Digitate	66.2	t1	0
South Sesoko	South I	183	183.38	Corymbose	189.7	t1	0
South Sesoko	South I	183	183.39	Digitate	711.7	t1	0
South Sesoko	South I	183	183.4	Digitate	27.8	t1	0
South Sesoko	South I	183	183.41	Digitate	112.5	t1	0
South Sesoko	South I	183	183.42	Digitate	49.8	t1	1
South Sesoko	South I	183	183.43	Digitate	246.1	t1	0
South Sesoko	South I	183	183.45	Digitate	48.5	t1	0
South Sesoko	South I	183	183.46	Digitate	363.8	t1	0
South Sesoko	South I	183	183.47	Digitate	107.3	t1	0
South Sesoko	South I	183	183.48	Digitate	108	t1	0
South Sesoko	South I	183	183.49	Digitate	1210	t1	0
South Sesoko	South I	183	183.5	Digitate	60.5	t1	0
South Sesoko	South II	182	182.1	Digitate	94.1	t1	0
South Sesoko	South II	182	182.2	Tabular	255.4	t1	0
South Sesoko	South II	182	182.3	Digitate	147.7	t1	0
South Sesoko	South II	182	182.4	Digitate	249.9	t1	0
South Sesoko	South II	182	182.5	Digitate	197.8	t1	0
South Sesoko	South II	182	182.6	Digitate	131.8	t1	0
South Sesoko	South II	182	182.7	Digitate	66.3	t1	0
South Sesoko	South II	182	182.8	Corymbose	110.5	t1	0
South Sesoko	South II	182	182.9	Corymbose	142.9	t1	0
South Sesoko	South II	182	182.1	Digitate	205.9	t1	0
South Sesoko	South II	182	182.11	Digitate	56.6	t1	0
South Sesoko	South II	182	182.13	Digitate	309.1	t1	0
South Sesoko	South II	182	182.14	Digitate	98	t1	0
South Sesoko	South II	182	182.16	Corymbose	32.5	t1	1
South Sesoko	South II	182	182.19	Digitate	249.1	t1	0
South Sesoko	South II	182	182.2	Digitate	180.8	t1	0
South Sesoko	South II	182	182.21	Digitate	144.8	t1	0
South Sesoko	South II	182	182.25	Corymbose	81.6	t1	0
South Sesoko	South II	182	182.26	Corymbose	85.2	t1	0
South Sesoko	South II	182	182.27	Digitate	1056.9	t1	0
South Sesoko	South II	182	182.28	Digitate	212.9	t1	0
South Sesoko	South II	182	182.29	Tabular	532.2	t1	0
South Sesoko	South II	182	182.31	Corymbose	50.4	t1	0
South Sesoko	South II	182	182.32	Digitate	261.1	t1	0
South Sesoko	South II	182	182.33	Digitate	157.9	t1	0
South Sesoko	South II	182	182.34	Digitate	50.5	t1	0
South Sesoko	South II	182	182.35	Corymbose	27.023	t1	0
South Sesoko	South II	182	182.36	Digitate	52.5	t1	0
South Sesoko	South II	182	182.37	Corymbose	24.1	t1	1
South Sesoko	South II	182	182.39	Digitate	651.1	t1	0
South Sesoko	South II	182	182.4	Digitate	313.2	t1	0
South Sesoko	South II	182	182.43	Digitate	282.8	t1	0
South Sesoko	South II	182	182.44	Digitate	608.8	t1	0
South Sesoko	South II	182	182.47	Digitate	511.3	t1	0
South Sesoko	South II	182	182.48	Digitate	276.3	t1	0
South Sesoko	South II	182	182.5	Digitate	1065	t1	0
South Sesoko	South II	182	182.51	Digitate	237.9	t1	0
South Sesoko	South II	182	182.52	Digitate	26.8	t1	0
South Sesoko	South II	182	182.53	Digitate	497	t1	0
South Sesoko	South II	182	182.54	Digitate	230.1	t1	0
South Sesoko	South II	182	182.57	Digitate	1300.7	t1	0
South Sesoko	South II	182	182.58	Digitate	206.6	t1	0
South Sesoko	South II	182	182.59	Corymbose	55.259	t1	0
South Sesoko	South II	182	182.6	Digitate	56.894	t1	0
South Sesoko	South II	182	182.62	Digitate	221.4	t1	0
South Sesoko	South II	182	182.63	Corymbose	132.1	t1	0
South Sesoko	South II	182	182.64	Corymbose	413.5	t1	0
South Sesoko	South II	191	191.1	Digitate	129.8	t1	0
South Sesoko	South II	191	191.2	Digitate	913.3	t1	0
South Sesoko	South II	191	191.3	Digitate	159.7	t1	0
South Sesoko	South II	191	191.4	Digitate	1314.7	t1	0
South Sesoko	South II	191	191.5	Digitate	280.1	t1	0
South Sesoko	South II	191	191.6	Digitate	258.4	t1	0
South Sesoko	South II	191	191.8	Digitate	240.5	t1	0
South Sesoko	South II	191	191.9	Digitate	296.6	t1	0
South Sesoko	South II	191	191.1	Digitate	21.8	t1	0
South Sesoko	South II	191	191.11	Digitate	182.8	t1	0
South Sesoko	South II	191	191.12	Tabular	567.9	t1	0
South Sesoko	South II	191	191.14	Corymbose	66.1	t1	0
South Sesoko	South II	191	191.15	Corymbose	133.1	t1	0
South Sesoko	South II	191	191.16	Digitate	406.6	t1	0
South Sesoko	South II	191	191.17	Digitate	131	t1	0
South Sesoko	South II	191	191.18	Digitate	78.8	t1	0
South Sesoko	South II	191	191.19	Digitate	89.8	t1	0
South Sesoko	South II	191	191.2	Digitate	64.5	t1	0
South Sesoko	South II	191	191.21	Corymbose	62.3	t1	0
South Sesoko	South II	191	191.22	Digitate	993.3	t1	0
South Sesoko	South II	191	191.23	Digitate	722.2	t1	0
South Sesoko	South II	191	191.24	Corymbose	38.1	t1	0
South Sesoko	South II	191	191.25	Tabular	245.4	t1	0
South Sesoko	South II	191	191.27	Digitate	288.1	t1	0
South Sesoko	South II	191	191.28	Corymbose	167.6	t1	0
South Sesoko	South II	191	191.29	Digitate	98.7	t1	0
South Sesoko	South II	191	191.31	Digitate	377.7	t1	0
South Sesoko	South II	191	191.35	Digitate	85.3	t1	0
South Sesoko	South II	191	191.37	Digitate	56.5	t1	1
South Sesoko	South II	191	191.38	Digitate	37.2	t1	0
South Sesoko	South II	191	191.39	Digitate	49.5	t1	0
South Sesoko	South II	191	191.4	Digitate	724.8	t1	0
South Sesoko	South II	191	191.41	Digitate	76.949	t1	0
South Sesoko	South II	191	191.42	Digitate	103.5	t1	1
South Sesoko	South II	191	191.43	Digitate	55.129	t1	1
South Sesoko	South II	191	191.44	Digitate	249.1	t1	1
South Sesoko	South II	191	191.45	Corymbose	80.9	t1	0
South Sesoko	South II	191	191.46	Corymbose	58.1	t1	0
South Sesoko	South II	191	191.48	Corymbose	55.8	t1	0
South Sesoko	South II	191	191.49	Corymbose	195.1	t1	0
South Sesoko	South II	191	191.5	Corymbose	20.4	t1	0
South Sesoko	South II	191	191.51	Corymbose	77.6	t1	1
South Sesoko	South II	191	191.53	Corymbose	127.4	t1	0
South Sesoko	South II	191	191.56	Corymbose	47.4	t1	0
South Sesoko	South II	191	191.57	Digitate	456.1	t1	0
South Sesoko	South II	191	191.58	Digitate	832.7	t1	0
South Sesoko	South II	191	191.59	Corymbose	47.1	t1	0
South Sesoko	South II	191	191.6	Corymbose	115.6	t1	0
South Sesoko	South II	191	191.62	Digitate	354.4	t1	0
West Sesoko	West Sesoko II	195	195.1	Digitate	46.377	t1	0
West Sesoko	West Sesoko II	195	195.2	Corymbose	36.5	t1	0
West Sesoko	West Sesoko II	195	195.6	Digitate	31.7	t1	0
West Sesoko	West Sesoko II	195	195.9	Digitate	24.7	t1	0
West Sesoko	West Sesoko II	195	195.11	Digitate	24.7	t1	0
West Sesoko	West Sesoko II	195	195.13	Digitate	23.6	t1	0
West Sesoko	West Sesoko II	195	195.14	Corymbose	57.2	t1	0
West Sesoko	West Sesoko II	195	195.17	Corymbose	31.4	t1	0
West Sesoko	West Sesoko II	195	195.21	Corymbose	30.9	t1	0
West Sesoko	West Sesoko II	195	195.23	Corymbose	26.4	t1	0
West Sesoko	West Sesoko II	195	195.25	Tabular	58.9	t1	0
West Sesoko	West Sesoko II	195	195.26	Corymbose	22.1	t1	0
West Sesoko	West Sesoko II	195	195.27	Digitate	24.2	t1	0
West Sesoko	West Sesoko II	195	195.28	Digitate	49.3	t1	0
West Sesoko	West Sesoko II	195	195.32	Corymbose	50.5	t1	1
West Sesoko	West Sesoko II	195	195.34	Digitate	40.8	t1	0
West Sesoko	West Sesoko II	195	195.36	Digitate	26.3	t1	0
West Sesoko	West Sesoko II	195	195.37	Digitate	27.8	t1	0
West Sesoko	West Sesoko II	195	195.45	Digitate	30.8	t1	0
West Sesoko	West Sesoko II	195	195.46	Digitate	24.4	t1	0
West Sesoko	West Sesoko II	195	195.47	Digitate	43.9	t1	0
West Sesoko	West Sesoko II	195	195.48	Corymbose	32.5	t1	0
West Sesoko	West Sesoko II	195	195.49	Corymbose	40.238	t1	0
West Sesoko	West Sesoko II	195	195.5	Corymbose	21.8	t1	0
West Sesoko	West Sesoko II	195	195.51	Digitate	38	t1	0
West Sesoko	West Sesoko II	195	195.52	Digitate	31.1	t1	0
West Sesoko	West Sesoko II	195	195.53	Tabular	70.7	t1	0
West Sesoko	West Sesoko II	195	195.54	Digitate	76.6	t1	0
West Sesoko	West Sesoko II	195	195.6	Digitate	67.1	t1	0
West Sesoko	West Sesoko II	195	195.61	Digitate	33.7	t1	0
West Sesoko	West Sesoko II	195	195.63	Digitate	47.9	t1	0
West Sesoko	West Sesoko II	195	195.66	Corymbose	53.8	t1	0
West Sesoko	West Sesoko II	195	195.73	Digitate	51.5	t1	0
West Sesoko	West Sesoko II	195	195.74	Digitate	30.8	t1	0
West Sesoko	West Sesoko II	195	195.75	Corymbose	22	t1	0
West Sesoko	West Sesoko II	195	195.77	Digitate	57.4	t1	0
West Sesoko	West Sesoko II	195	195.78	Corymbose	46.4	t1	0
West Sesoko	West Sesoko II	195	195.79	Digitate	23.3	t1	0
West Sesoko	West Sesoko II	195	195.8	Digitate	36.8	t1	0
West Sesoko	West Sesoko II	195	195.81	Digitate	40.2	t1	0
West Sesoko	West Sesoko II	195	195.83	Tabular	59.1	t1	0
West Sesoko	West Sesoko II	195	195.84	Tabular	42.9	t1	0
West Sesoko	West Sesoko II	195	195.87	Corymbose	35.9	t1	0
West Sesoko	West Sesoko II	195	195.91	Digitate	33.1	t1	1
West Sesoko	West Sesoko II	195	195.92	Digitate	22.5	t1	0
West Sesoko	West Sesoko II	195	195.93	Corymbose	35	t1	0
West Sesoko	West Sesoko II	195	195.94	Corymbose	31.4	t1	0
West Sesoko	West Sesoko II	195	195.97	Digitate	41.9	t1	0
West Sesoko	West Sesoko II	195	195.98	Digitate	73.6	t1	0
West Sesoko	West Sesoko II	195	195.99	Digitate	70.4	t1	0
West Sesoko	West Sesoko II	195	195.1	Digitate	89.9	t1	0
West Sesoko	West Sesoko II	195	195.102	Digitate	40.7	t1	0
West Sesoko	West Sesoko II	195	195.103	Tabular	40.849	t1	0
West Sesoko	West Sesoko II	195	195.106	Digitate	39.3	t1	0
West Sesoko	West Sesoko II	195	195.111	Corymbose	32.9	t1	0
West Sesoko	West Sesoko II	195	195.124	Corymbose	32.8	t1	0
West Sesoko	West Sesoko II	195	195.125	Digitate	76.6	t1	0
West Sesoko	West Sesoko II	195	195.126	Digitate	28.32	t1	0
West Sesoko	West Sesoko II	195	195.13	Tabular	45.36	t1	0
West Sesoko	West Sesoko II	195	195.137	Digitate	31.1	t1	0
West Sesoko	West Sesoko II	195	195.14	Digitate	21.5	t1	0
West Sesoko	West Sesoko II	195	195.141	Corymbose	25.9	t1	0
West Sesoko	West Sesoko II	195	195.143	Digitate	30.4	t1	0
West Sesoko	West Sesoko II	195	195.144	Corymbose	45.2	t1	0
West Sesoko	West Sesoko II	193	193.1	Tabular	117.5	t1	0
West Sesoko	West Sesoko II	193	193.2	Tabular	148.1	t1	0
West Sesoko	West Sesoko II	193	193.3	Corymbose	81.5	t1	0
West Sesoko	West Sesoko II	193	193.4	Corymbose	21.8	t1	0
West Sesoko	West Sesoko II	193	193.5	Digitate	21.5	t1	0
West Sesoko	West Sesoko II	193	193.6	Corymbose	48.2	t1	0
West Sesoko	West Sesoko II	193	193.7	Corymbose	37.4	t1	0
West Sesoko	West Sesoko II	193	193.8	Digitate	40.2	t1	0
West Sesoko	West Sesoko II	193	193.1	Corymbose	76.3	t1	0
West Sesoko	West Sesoko II	193	193.11	Tabular	44.5	t1	0
West Sesoko	West Sesoko II	193	193.17	Tabular	32.368	t1	0
West Sesoko	West Sesoko II	193	193.18	Digitate	80.5	t1	0
West Sesoko	West Sesoko II	193	193.2	Digitate	26.5	t1	0
West Sesoko	West Sesoko II	193	193.24	Digitate	28.5	t1	0
West Sesoko	West Sesoko II	193	193.25	Digitate	134.7	t1	0
West Sesoko	West Sesoko II	193	193.27	Digitate	23.2	t1	0
West Sesoko	West Sesoko II	193	193.28	Digitate	36.4	t1	0
West Sesoko	West Sesoko II	193	193.29	Digitate	33	t1	0
West Sesoko	West Sesoko II	193	193.32	Corymbose	65.9	t1	0
West Sesoko	West Sesoko II	193	193.34	Digitate	22.1	t1	0
West Sesoko	West Sesoko II	193	193.35	Digitate	155.7	t1	0
West Sesoko	West Sesoko II	193	193.37	Digitate	54.9	t1	0
West Sesoko	West Sesoko II	193	193.38	Digitate	24.2	t1	0
West Sesoko	West Sesoko II	193	193.41	Digitate	68.9	t1	0
West Sesoko	West Sesoko II	193	193.42	Digitate	32.5	t1	0
West Sesoko	West Sesoko II	193	193.51	Digitate	70.1	t1	0
West Sesoko	West Sesoko II	193	193.55	Digitate	27.489	t1	0
West Sesoko	West Sesoko II	193	193.56	Digitate	79.3	t1	0
West Sesoko	West Sesoko II	193	193.59	Digitate	24.9	t1	0
West Sesoko	West Sesoko II	193	193.61	Corymbose	103.5	t1	0
West Sesoko	West Sesoko II	193	193.62	Digitate	59.7	t1	0
West Sesoko	West Sesoko II	193	193.64	Corymbose	144	t1	0
West Sesoko	West Sesoko II	193	193.66	Digitate	66.3	t1	0
West Sesoko	West Sesoko II	193	193.67	Corymbose	36.2	t1	0
West Sesoko	West Sesoko II	193	193.69	Digitate	82.3	t1	0
West Sesoko	West Sesoko II	193	193.73	Digitate	84.6	t1	0
West Sesoko	West Sesoko II	193	193.74	Digitate	39.2	t1	0
West Sesoko	West Sesoko II	193	193.75	Tabular	111.5	t1	0
West Sesoko	West Sesoko II	193	193.76	Digitate	214.9	t1	0
West Sesoko	West Sesoko II	193	193.77	Corymbose	40.9	t1	0
West Sesoko	West Sesoko II	193	193.81	Tabular	20.3	t1	0
West Sesoko	West Sesoko II	193	193.82	Corymbose	21.9	t1	0
West Sesoko	West Sesoko II	193	193.83	Tabular	27.4	t1	0
West Sesoko	West Sesoko II	193	193.84	Tabular	50	t1	0
West Sesoko	West Sesoko II	193	193.86	Tabular	21.789	t1	0
West Sesoko	West Sesoko II	193	193.87	Digitate	96.4	t1	0
West Sesoko	West Sesoko II	193	193.9	Corymbose	54.8	t1	0
West Sesoko	West Sesoko II	193	193.93	Corymbose	36.5	t1	0
West Sesoko	West Sesoko II	193	193.95	Digitate	38.003	t1	0
West Sesoko	West Sesoko II	193	193.96	Corymbose	39.8	t1	0
West Sesoko	West Sesoko II	193	193.98	Digitate	53	t1	0
West Sesoko	West Sesoko II	193	193.99	Corymbose	35	t1	0
West Sesoko	West Sesoko II	193	193.1	Corymbose	51.536	t1	0
West Sesoko	West Sesoko II	193	193.102	Digitate	66.1	t1	0
West Sesoko	West Sesoko II	193	193.103	Digitate	58.1	t1	0
West Sesoko	West Sesoko II	193	193.105	Corymbose	68.9	t1	0
West Sesoko	West Sesoko II	193	193.111	Corymbose	66.9	t1	0
West Sesoko	West Sesoko II	193	193.113	Tabular	49.5	t1	0
West Sesoko	West Sesoko II	193	193.114	Corymbose	53.9	t1	0
West Sesoko	West Sesoko II	193	193.115	Digitate	22.3	t1	0
West Sesoko	West Sesoko II	193	193.116	Corymbose	20.3	t1	0
West Sesoko	West Sesoko II	193	193.117	Corymbose	24.5	t1	0
West Sesoko	West Sesoko II	193	193.123	Corymbose	23.7	t1	0
West Sesoko	West Sesoko II	193	193.124	Digitate	131.2	t1	0
West Sesoko	West Sesoko II	193	193.126	Digitate	35.9	t1	0
West Sesoko	West Sesoko II	193	193.127	Corymbose	72.2	t1	0
West Sesoko	West Sesoko II	193	193.128	Digitate	33.7	t1	0
West Sesoko	West Sesoko II	193	193.13	Digitate	27.4	t1	0
West Sesoko	West Sesoko II	193	193.132	Tabular	58	t1	0
West Sesoko	West Sesoko II	193	193.133	Corymbose	28.1	t1	0
West Sesoko	West Sesoko II	193	193.134	Digitate	36.8	t1	0
West Sesoko	West Sesoko II	193	193.135	Digitate	22.8	t1	0
West Sesoko	West Sesoko II	193	193.138	Digitate	58.5	t1	0
West Sesoko	West Sesoko II	193	193.139	Digitate	35.6	t1	0
West Sesoko	West Sesoko II	193	193.142	Corymbose	29	t1	0
West Sesoko	West Sesoko II	193	193.143	Corymbose	26.081	t1	0
West Sesoko	West Sesoko II	193	193.149	Tabular	83.6	t1	0
West Sesoko	West Sesoko II	193	193.15	Tabular	74	t1	0
West Sesoko	West Sesoko II	193	193.153	Tabular	22.9	t1	0
West Sesoko	West Sesoko II	193	193.157	Digitate	43.4	t1	0
West Sesoko	West Sesoko I	188	188.1	Corymbose	52.9	t1	0
West Sesoko	West Sesoko I	188	188.2	Corymbose	23.2	t1	0
West Sesoko	West Sesoko I	188	188.4	Corymbose	74.9	t1	0
West Sesoko	West Sesoko I	188	188.5	Corymbose	41.3	t1	0
West Sesoko	West Sesoko I	188	188.6	Corymbose	137.8	t1	0
West Sesoko	West Sesoko I	188	188.8	Tabular	87.1	t1	0
West Sesoko	West Sesoko I	188	188.1	Tabular	122.3	t1	0
West Sesoko	West Sesoko I	188	188.11	Tabular	204.9	t1	0
West Sesoko	West Sesoko I	188	188.12	Corymbose	111.2	t1	0
West Sesoko	West Sesoko I	188	188.13	Corymbose	28.4	t1	0
West Sesoko	West Sesoko I	188	188.14	Corymbose	28.7	t1	0
West Sesoko	West Sesoko I	188	188.15	Digitate	34.4	t1	0
West Sesoko	West Sesoko I	188	188.19	Digitate	27.489	t1	0
West Sesoko	West Sesoko I	188	188.22	Digitate	243.9	t1	0
West Sesoko	West Sesoko I	188	188.23	Digitate	93.3	t1	0
West Sesoko	West Sesoko I	188	188.24	Corymbose	31	t1	0
West Sesoko	West Sesoko I	188	188.25	Tabular	83.8	t1	0
West Sesoko	West Sesoko I	188	188.26	Digitate	46.5	t1	0
West Sesoko	West Sesoko I	188	188.29	Tabular	25.12	t1	0
West Sesoko	West Sesoko I	188	188.33	Tabular	107.8	t1	0
West Sesoko	West Sesoko I	188	188.35	Corymbose	94.692	t1	0
West Sesoko	West Sesoko I	188	188.36	Digitate	115.5	t1	0
West Sesoko	West Sesoko I	188	188.37	Digitate	93.4	t1	0
West Sesoko	West Sesoko I	188	188.38	Digitate	26.8	t1	0
West Sesoko	West Sesoko I	188	188.4	Corymbose	65.9	t1	0
West Sesoko	West Sesoko I	188	188.41	Tabular	229.4	t1	0
West Sesoko	West Sesoko I	188	188.44	Digitate	35.269	t1	0
West Sesoko	West Sesoko I	188	188.45	Corymbose	21.7	t1	0
West Sesoko	West Sesoko I	188	188.46	Corymbose	95.7	t1	0
West Sesoko	West Sesoko I	188	188.47	Digitate	39.7	t1	0
West Sesoko	West Sesoko I	188	188.48	Digitate	36.1	t1	0
West Sesoko	West Sesoko I	188	188.53	Tabular	175.3	t1	0
West Sesoko	West Sesoko I	188	188.57	Digitate	53.3	t1	0
West Sesoko	West Sesoko I	188	188.59	Tabular	28.3	t1	0
West Sesoko	West Sesoko I	188	188.6	Digitate	92.7	t1	0
West Sesoko	West Sesoko I	188	188.62	Corymbose	49.7	t1	0
West Sesoko	West Sesoko I	188	188.63	Tabular	47.4	t1	0
West Sesoko	West Sesoko I	188	188.65	Digitate	66.8	t1	0
West Sesoko	West Sesoko I	188	188.68	Digitate	31.9	t1	0
West Sesoko	West Sesoko I	188	188.79	Digitate	61.1	t1	0
West Sesoko	West Sesoko I	188	188.8	Tabular	105	t1	1
West Sesoko	West Sesoko I	188	188.82	Tabular	437.2	t1	0
West Sesoko	West Sesoko I	188	188.85	Corymbose	69.7	t1	0
West Sesoko	West Sesoko I	181	181.4	Corymbose	66.4	t1	0
West Sesoko	West Sesoko I	181	181.9	Corymbose	28.3	t1	0
West Sesoko	West Sesoko I	181	181.12	Corymbose	27.7	t1	0
West Sesoko	West Sesoko I	181	181.16	Digitate	231	t1	0
West Sesoko	West Sesoko I	181	181.17	Corymbose	24.9	t1	0
West Sesoko	West Sesoko I	181	181.2	Corymbose	39	t1	0
West Sesoko	West Sesoko I	181	181.28	Corymbose	50.7	t1	0
West Sesoko	West Sesoko I	181	181.29	Digitate	25.2	t1	0
West Sesoko	West Sesoko I	181	181.31	Digitate	91.8	t1	0
West Sesoko	West Sesoko I	181	181.34	Digitate	24.542	t1	0
West Sesoko	West Sesoko I	181	181.35	Tabular	99.751	t1	0
West Sesoko	West Sesoko I	181	181.36	Tabular	131.803	t1	0
West Sesoko	West Sesoko I	181	181.37	Digitate	38.716	t1	0
West Sesoko	West Sesoko I	181	181.41	Digitate	36.101	t1	0
West Sesoko	West Sesoko I	181	181.42	Corymbose	36.037	t1	0
West Sesoko	West Sesoko I	181	181.47	Tabular	32.987	t1	0
West Sesoko	West Sesoko I	181	181.49	Digitate	102.545	t1	0
West Sesoko	West Sesoko I	181	181.5	Digitate	39.371	t1	0
West Sesoko	West Sesoko I	181	181.51	Digitate	31.892	t1	0
West Sesoko	West Sesoko I	181	181.52	Tabular	56.89	t1	0
West Sesoko	West Sesoko I	181	181.57	Digitate	31	t1	0
West Sesoko	West Sesoko I	181	181.58	Tabular	131.8	t1	0
West Sesoko	West Sesoko I	181	181.6	Digitate	85.9	t1	0
West Sesoko	West Sesoko I	181	181.62	Digitate	110.6	t1	0
West Sesoko	West Sesoko I	181	181.64	Corymbose	49.6	t1	0
West Sesoko	West Sesoko I	181	181.66	Corymbose	60.8	t1	0
West Sesoko	West Sesoko I	181	181.67	Digitate	257.4	t1	0
West Sesoko	West Sesoko I	181	181.71	Digitate	25.6	t1	0
West Sesoko	West Sesoko I	181	181.72	Corymbose	31.461	t1	0
West Sesoko	West Sesoko I	181	181.76	Corymbose	45.309	t1	0
West Sesoko	West Sesoko I	181	181.77	Corymbose	40.308	t1	0
West Sesoko	West Sesoko I	181	181.78	Corymbose	29.47	t1	0
West Sesoko	West Sesoko I	181	181.8	Corymbose	124.414	t1	0
Yakkai	Yakkai I	194	194.11	Corymbose	21.598	t1	0
Yakkai	Yakkai I	194	194.2	Tabular	502.3	t1	0
Yakkai	Yakkai I	194	194.27	Digitate	25.2	t1	0
Yakkai	Yakkai I	194	194.38	Digitate	22.3	t1	0
Yakkai	Yakkai I	194	194.54	Corymbose	27.9	t1	0
Yakkai	Yakkai I	194	194.58	Digitate	21.8	t1	0
Yakkai	Yakkai I	194	194.59	Digitate	33	t1	0
Yakkai	Yakkai I	194	194.63	Corymbose	46.6	t1	0
Yakkai	Yakkai I	192	192.1	Corymbose	74.4	t1	0
Yakkai	Yakkai I	192	192.22	Corymbose	20.3	t1	0
Yakkai	Yakkai I	192	192.39	Digitate	46.5	t1	0
Yakkai	Yakkai I	192	192.4	Digitate	26.6	t1	0
Yakkai	Yakkai I	192	192.42	Digitate	135.7	t1	0
Yakkai	Yakkai I	192	192.43	Corymbose	53.4	t1	0
Yakkai	Yakkai I	192	192.46	Corymbose	56.2	t1	0
Yakkai	Yakkai I	192	192.47	Digitate	45.4	t1	0
Yakkai	Yakkai II	125	125.1	Digitate	30.238	t1	0
Yakkai	Yakkai II	125	125.14	Corymbose	23.8	t1	0
Yakkai	Yakkai II	125	125.28	Corymbose	20.3	t1	0
Yakkai	Yakkai II	125	125.44	Digitate	22.173	t1	1
Yakkai	Yakkai II	186	186.9	Digitate	107.3	t1	0
Hamamoto	Hamamoto I	190	190.1	Corymbose	89.224	tbl	0
Hamamoto	Hamamoto I	190	190.2	Digitate	46.266	tbl	0
Hamamoto	Hamamoto I	190	190.3	Tabular	1002.26	tbl	0
Hamamoto	Hamamoto I	190	190.4	Digitate	25.2	tbl	0
Hamamoto	Hamamoto I	190	190.5	Digitate	46.266	tbl	0
Hamamoto	Hamamoto I	190	190.8	Tabular	20367.1	tbl	0
Hamamoto	Hamamoto I	190	190.12	Tabular	210.907	tbl	0
Hamamoto	Hamamoto I	190	190.14	Tabular	293.488	tbl	0
Hamamoto	Hamamoto I	190	190.16	Tabular	87.103	tbl	0
Hamamoto	Hamamoto I	196	196.1	Tabular	948.019	tbl	0
Hamamoto	Hamamoto I	196	196.3	Tabular	3331.51	tbl	0
Hamamoto	Hamamoto I	196	196.4	Corymbose	84.676	tbl	0
Hamamoto	Hamamoto I	196	196.6	Corymbose	3644.54	tbl	0
Hamamoto	Hamamoto I	196	196.9	Tabular	311.866	tbl	0
Hamamoto	Hamamoto I	196	196.11	Tabular	183.51	tbl	0
Hamamoto	Hamamoto I	196	196.12	Tabular	3254.04	tbl	0
Hamamoto	Hamamoto I	196	196.14	Tabular	2375.49	tbl	0
Hamamoto	Hamamoto I	196	196.15	Tabular	5873.02	tbl	0
Hamamoto	Hamamoto I	196	196.16	Tabular	3583.03	tbl	0
Hamamoto	Hamamoto II	187	187.2	Corymbose	114.732	tbl	0
Hamamoto	Hamamoto II	187	187.3	Tabular	2963.33	tbl	0
Hamamoto	Hamamoto II	187	187.6	Corymbose	67.128	tbl	0
S.Station	S.station I	147	147.1	Digitate	44.2	tbl	1
S.Station	S.station I	147	147.4	Corymbose	130.5	tbl	1
S.Station	S.station I	147	147.5	Corymbose	717	tbl	1
S.Station	S.station I	147	147.6	Digitate	689.9	tbl	1
S.Station	S.station I	147	147.8	Digitate	686.1	tbl	1
S.Station	S.station I	147	147.9	Digitate	77.5	tbl	1
S.Station	S.station I	147	147.1	Tabular	571.5	tbl	0
S.Station	S.station I	147	147.12	Tabular	238.1	tbl	0
S.Station	S.station I	147	147.13	Digitate	111.4	tbl	0
S.Station	S.station I	147	147.14	Digitate	335.1	tbl	0
S.Station	S.station I	147	147.16	Digitate	78.4	tbl	0
S.Station	S.station I	147	147.17	Digitate	263.5	tbl	0
S.Station	S.station I	147	147.19	Digitate	231.3	tbl	1
S.Station	S.station I	149	149.1	Digitate	72.9	tbl	0
S.Station	S.station I	149	149.2	Tabular	41.2	tbl	1
S.Station	S.station I	149	149.4	Tabular	41.351	tbl	0
S.Station	S.station I	149	149.6	Corymbose	45.8	tbl	0
S.Station	S.station I	149	149.8	Corymbose	92.9	tbl	1
S.Station	S.station I	149	149.9	Corymbose	90.4	tbl	0
S.Station	S.station I	149	149.1	Digitate	286	tbl	1
S.Station	S.station I	149	149.15	Tabular	11851.4	tbl	0
S.Station	S.station I	149	149.2	Corymbose	33.835	tbl	0
S.Station	S.station I	149	149.21	Tabular	140.7	tbl	1
S.Station	S.station I	149	149.22	Digitate	130.7	tbl	0
S.Station	S.station I	149	149.23	Digitate	130.993	tbl	1
S.Station	S.station I	149	149.24	Tabular	1680.2	tbl	0
S.Station	S.station I	149	149.25	Digitate	552	tbl	0
S.Station	S.station I	149	149.26	Digitate	328	tbl	0
S.Station	S.station I	149	149.27	Tabular	5925.9	tbl	1
S.Station	S.station I	149	149.28	Corymbose	98.045	tbl	0
S.Station	S.station I	149	149.3	Digitate	1158.74	tbl	1
S.Station	S.station I	149	149.31	Corymbose	21.516	tbl	0
S.Station	S.station I	149	149.32	Digitate	766	tbl	0
S.Station	S.station I	149	149.34	Corymbose	803.753	tbl	1
S.Station	S.station I	149	149.35	Digitate	1162	tbl	0
S.Station	S.station I	149	149.36	Digitate	108.87	tbl	0
S.Station	S.station II	148	148.1	Digitate	510.6	tbl	0
S.Station	S.station II	148	148.2	Corymbose	38.5	tbl	0
S.Station	S.station II	148	148.3	Digitate	75.2	tbl	0
S.Station	S.station II	148	148.7	Digitate	87.4	tbl	1
S.Station	S.station II	148	148.8	Digitate	221.757	tbl	1
S.Station	S.station II	148	148.9	Digitate	47.124	tbl	0
S.Station	S.station II	148	148.1	Corymbose	219.212	tbl	0
S.Station	S.station II	148	148.11	Digitate	492.8	tbl	1
S.Station	S.station II	148	148.13	Digitate	313.5	tbl	1
S.Station	S.station II	148	148.14	Corymbose	228.5	tbl	0
S.Station	S.station II	148	148.17	Corymbose	156.6	tbl	0
S.Station	S.station II	148	148.18	Digitate	484.5	tbl	0
S.Station	S.station II	148	148.19	Digitate	60.3	tbl	1
S.Station	S.station II	148	148.22	Corymbose	18.1	tbl	0
S.Station	S.station II	148	148.24	Digitate	213	tbl	0
S.Station	S.station II	148	148.25	Digitate	37.1	tbl	1
S.Station	S.station II	148	148.27	Tabular	199.8	tbl	0
S.Station	S.station II	148	148.3	Corymbose	36.235	tbl	0
S.Station	S.station II	148	148.31	Corymbose	78.5	tbl	0
S.Station	S.station II	148	148.32	Digitate	1072.4	tbl	0
S.Station	S.station II	148	148.33	Digitate	356.1	tbl	0
S.Station	S.station II	148	148.35	Digitate	36.7	tbl	1
S.Station	S.station II	148	148.38	Digitate	5.8	tbl	1
S.Station	S.station II	148	148.4	Digitate	56.6	tbl	1
S.Station	S.station II	148	148.41	Digitate	132	tbl	0
S.Station	S.station II	148	148.44	Corymbose	75.2	tbl	0
S.Station	S.station II	148	148.45	Digitate	1094.2	tbl	0
S.Station	S.station II	148	148.47	Digitate	335.4	tbl	1
S.Station	S.station II	148	148.48	Digitate	450.4	tbl	0
S.Station	S.station II	150	150.1	Corymbose	112.747	tbl	1
S.Station	S.station II	150	150.2	Digitate	821.554	tbl	0
S.Station	S.station II	150	150.3	Corymbose	145.358	tbl	0
S.Station	S.station II	150	150.4	Corymbose	168.02	tbl	0
S.Station	S.station II	150	150.5	Digitate	287.073	tbl	0
S.Station	S.station II	150	150.6	Digitate	180.02	tbl	0
S.Station	S.station II	150	150.7	Digitate	1835.52	tbl	0
S.Station	S.station II	150	150.14	Digitate	178.975	tbl	0
S.Station	S.station II	150	150.15	Digitate	46.202	tbl	0
S.Station	S.station II	150	150.16	Digitate	665.016	tbl	0
S.Station	S.station II	150	150.18	Corymbose	76.684	tbl	0
S.Station	S.station II	150	150.23	Tabular	4345.98	tbl	1
S.Station	S.station II	150	150.24	Corymbose	36.077	tbl	1
S.Station	S.station II	150	150.25	Corymbose	28.659	tbl	1
S.Station	S.station II	150	150.26	Digitate	134.463	tbl	0
S.Station	S.station II	150	150.29	Corymbose	50.293	tbl	0
S.Station	S.station II	150	150.3	Corymbose	43.366	tbl	0
S.Station	S.station II	150	150.31	Digitate	564.372	tbl	0
S.Station	S.station II	150	150.32	Digitate	119.32	tbl	0
S.Station	S.station II	150	150.33	Digitate	34.321	tbl	0
S.Station	S.station II	150	150.34	Digitate	698.087	tbl	1
S.Station	S.station II	150	150.35	Digitate	194.019	tbl	0
S.Station	S.station II	150	150.36	Digitate	21.367	tbl	0
S.Station	S.station II	150	150.37	Digitate	101.262	tbl	0
S.Station	S.station II	150	150.39	Digitate	398.622	tbl	0
S.Station	S.station II	150	150.41	Corymbose	97.93	tbl	0
S.Station	S.station II	150	150.42	Corymbose	206.876	tbl	0
S.Station	S.station II	150	150.43	Digitate	261.513	tbl	0
S.Station	S.station II	150	150.44	Digitate	493.548	tbl	0
South Sesoko	South I	185	185.1	Digitate	278.8	tbl	0
South Sesoko	South I	185	185.2	Digitate	122.9	tbl	0
South Sesoko	South I	185	185.3	Digitate	40.3	tbl	1
South Sesoko	South I	185	185.4	Digitate	46.3	tbl	0
South Sesoko	South I	185	185.5	Digitate	87.8	tbl	0
South Sesoko	South I	185	185.6	Digitate	66.7	tbl	0
South Sesoko	South I	185	185.7	Digitate	5.2	tbl	1
South Sesoko	South I	185	185.11	Digitate	349.5	tbl	0
South Sesoko	South I	185	185.15	Digitate	201.1	tbl	0
South Sesoko	South I	185	185.16	Tabular	826.6	tbl	0
South Sesoko	South I	185	185.17	Digitate	143.6	tbl	0
South Sesoko	South I	185	185.18	Digitate	130.3	tbl	0
South Sesoko	South I	185	185.19	Digitate	847.3	tbl	0
South Sesoko	South I	185	185.2	Digitate	49	tbl	0
South Sesoko	South I	185	185.22	Digitate	414.4	tbl	0
South Sesoko	South I	185	185.23	Digitate	95.8	tbl	0
South Sesoko	South I	185	185.24	Digitate	608.9	tbl	0
South Sesoko	South I	185	185.25	Digitate	16.3	tbl	0
South Sesoko	South I	185	185.26	Digitate	196.4	tbl	0
South Sesoko	South I	185	185.27	Digitate	43.2	tbl	0
South Sesoko	South I	185	185.3	Digitate	51.8	tbl	0
South Sesoko	South I	185	185.31	Digitate	253.4	tbl	0
South Sesoko	South I	185	185.32	Digitate	693.7	tbl	0
South Sesoko	South I	185	185.34	Digitate	219.4	tbl	0
South Sesoko	South I	185	185.35	Digitate	507.4	tbl	0
South Sesoko	South I	185	185.36	Digitate	132.1	tbl	0
South Sesoko	South I	185	185.37	Digitate	74.9	tbl	0
South Sesoko	South I	185	185.38	Digitate	262.1	tbl	0
South Sesoko	South I	185	185.39	Digitate	295.9	tbl	0
South Sesoko	South I	185	185.41	Digitate	66.4	tbl	0
South Sesoko	South I	185	185.42	Digitate	85.7	tbl	0
South Sesoko	South I	185	185.43	Digitate	129.5	tbl	0
South Sesoko	South I	185	185.44	Digitate	274.3	tbl	0
South Sesoko	South I	185	185.45	Digitate	106.8	tbl	0
South Sesoko	South I	185	185.46	Digitate	222.1	tbl	0
South Sesoko	South I	185	185.47	Digitate	227.2	tbl	0
South Sesoko	South I	185	185.48	Digitate	183.5	tbl	0
South Sesoko	South I	185	185.49	Corymbose	616.4	tbl	0
South Sesoko	South I	185	185.5	Digitate	286.9	tbl	0
South Sesoko	South I	183	183.1	Digitate	115.534	tbl	0
South Sesoko	South I	183	183.3	Digitate	81.669	tbl	0
South Sesoko	South I	183	183.4	Digitate	141.875	tbl	0
South Sesoko	South I	183	183.5	Digitate	132.748	tbl	0
South Sesoko	South I	183	183.7	Digitate	286.102	tbl	0
South Sesoko	South I	183	183.9	Digitate	251.691	tbl	0
South Sesoko	South I	183	183.1	Digitate	19.76	tbl	0
South Sesoko	South I	183	183.11	Digitate	137.308	tbl	0
South Sesoko	South I	183	183.12	Digitate	828.866	tbl	0
South Sesoko	South I	183	183.13	Digitate	80.873	tbl	0
South Sesoko	South I	183	183.15	Tabular	263.259	tbl	0
South Sesoko	South I	183	183.16	Digitate	37.173	tbl	0
South Sesoko	South I	183	183.17	Digitate	139.918	tbl	0
South Sesoko	South I	183	183.19	Digitate	74.89	tbl	0
South Sesoko	South I	183	183.2	Digitate	106.057	tbl	0
South Sesoko	South I	183	183.21	Digitate	225.223	tbl	0
South Sesoko	South I	183	183.22	Digitate	359.828	tbl	0
South Sesoko	South I	183	183.23	Digitate	173.053	tbl	0
South Sesoko	South I	183	183.24	Digitate	142.477	tbl	0
South Sesoko	South I	183	183.25	Digitate	726.694	tbl	0
South Sesoko	South I	183	183.26	Digitate	92.974	tbl	0
South Sesoko	South I	183	183.27	Digitate	83.615	tbl	0
South Sesoko	South I	183	183.29	Digitate	28.775	tbl	0
South Sesoko	South I	183	183.3	Digitate	143.92	tbl	0
South Sesoko	South I	183	183.31	Digitate	72.377	tbl	0
South Sesoko	South I	183	183.32	Digitate	193.747	tbl	0
South Sesoko	South I	183	183.33	Digitate	323.738	tbl	0
South Sesoko	South I	183	183.34	Digitate	90.071	tbl	0
South Sesoko	South I	183	183.35	Digitate	1002.63	tbl	0
South Sesoko	South I	183	183.36	Digitate	49.741	tbl	0
South Sesoko	South I	183	183.37	Digitate	17.179	tbl	1
South Sesoko	South I	183	183.38	Corymbose	123.017	tbl	0
South Sesoko	South I	183	183.39	Digitate	969.671	tbl	0
South Sesoko	South I	183	183.41	Digitate	109.934	tbl	0
South Sesoko	South I	183	183.43	Digitate	248.521	tbl	0
South Sesoko	South I	183	183.45	Digitate	66.983	tbl	0
South Sesoko	South I	183	183.46	Digitate	339.238	tbl	0
South Sesoko	South I	183	183.47	Digitate	82.364	tbl	0
South Sesoko	South I	183	183.48	Digitate	113.193	tbl	0
South Sesoko	South I	183	183.49	Digitate	998.819	tbl	0
South Sesoko	South I	183	183.5	Digitate	64.333	tbl	0
South Sesoko	South II	182	182.1	Digitate	112.012	tbl	0
South Sesoko	South II	182	182.2	Tabular	310.687	tbl	0
South Sesoko	South II	182	182.3	Digitate	169.386	tbl	0
South Sesoko	South II	182	182.4	Digitate	314.272	tbl	0
South Sesoko	South II	182	182.5	Digitate	252.812	tbl	0
South Sesoko	South II	182	182.6	Digitate	89.259	tbl	0
South Sesoko	South II	182	182.7	Digitate	71.083	tbl	0
South Sesoko	South II	182	182.8	Corymbose	115.908	tbl	0
South Sesoko	South II	182	182.9	Corymbose	197.669	tbl	0
South Sesoko	South II	182	182.1	Digitate	138.691	tbl	0
South Sesoko	South II	182	182.11	Digitate	76.116	tbl	0
South Sesoko	South II	182	182.13	Digitate	370.302	tbl	0
South Sesoko	South II	182	182.14	Digitate	27.599	tbl	1
South Sesoko	South II	182	182.19	Digitate	119.84	tbl	0
South Sesoko	South II	182	182.2	Digitate	307.108	tbl	0
South Sesoko	South II	182	182.21	Digitate	143.69	tbl	0
South Sesoko	South II	182	182.25	Corymbose	144.659	tbl	0
South Sesoko	South II	182	182.26	Corymbose	115.927	tbl	0
South Sesoko	South II	182	182.27	Digitate	1087.18	tbl	0
South Sesoko	South II	182	182.28	Digitate	231.117	tbl	0
South Sesoko	South II	182	182.29	Tabular	714.285	tbl	0
South Sesoko	South II	182	182.31	Corymbose	81.198	tbl	0
South Sesoko	South II	182	182.32	Digitate	286.827	tbl	0
South Sesoko	South II	182	182.33	Digitate	204.304	tbl	0
South Sesoko	South II	182	182.34	Digitate	74.025	tbl	0
South Sesoko	South II	182	182.35	Corymbose	49.31	tbl	0
South Sesoko	South II	182	182.36	Digitate	22.106	tbl	0
South Sesoko	South II	182	182.39	Digitate	508.654	tbl	0
South Sesoko	South II	182	182.4	Digitate	349.207	tbl	0
South Sesoko	South II	182	182.43	Digitate	384.075	tbl	0
South Sesoko	South II	182	182.44	Digitate	659.925	tbl	0
South Sesoko	South II	182	182.47	Digitate	721.215	tbl	0
South Sesoko	South II	182	182.48	Digitate	382.076	tbl	0
South Sesoko	South II	182	182.5	Digitate	1148.71	tbl	0
South Sesoko	South II	182	182.51	Digitate	276.481	tbl	0
South Sesoko	South II	182	182.52	Digitate	27.898	tbl	0
South Sesoko	South II	182	182.53	Digitate	42.351	tbl	0
South Sesoko	South II	182	182.54	Digitate	289.627	tbl	0
South Sesoko	South II	182	182.57	Digitate	1404.6	tbl	0
South Sesoko	South II	182	182.58	Digitate	163.157	tbl	0
South Sesoko	South II	182	182.59	Corymbose	96.044	tbl	0
South Sesoko	South II	182	182.6	Digitate	37.777	tbl	1
South Sesoko	South II	182	182.62	Digitate	204.188	tbl	0
South Sesoko	South II	182	182.63	Corymbose	133.051	tbl	1
South Sesoko	South II	182	182.64	Corymbose	283.78	tbl	1
South Sesoko	South II	191	191.1	Digitate	108.004	tbl	0
South Sesoko	South II	191	191.2	Digitate	1054.96	tbl	0
South Sesoko	South II	191	191.3	Digitate	113.055	tbl	0
South Sesoko	South II	191	191.4	Digitate	1202.61	tbl	0
South Sesoko	South II	191	191.5	Digitate	240.102	tbl	1
South Sesoko	South II	191	191.6	Digitate	320.196	tbl	0
South Sesoko	South II	191	191.8	Digitate	302.207	tbl	0
South Sesoko	South II	191	191.9	Digitate	319.478	tbl	0
South Sesoko	South II	191	191.1	Digitate	36.508	tbl	1
South Sesoko	South II	191	191.11	Digitate	235.552	tbl	0
South Sesoko	South II	191	191.12	Tabular	664.511	tbl	0
South Sesoko	South II	191	191.14	Corymbose	151.23	tbl	0
South Sesoko	South II	191	191.15	Corymbose	185.533	tbl	0
South Sesoko	South II	191	191.16	Digitate	756.769	tbl	0
South Sesoko	South II	191	191.17	Digitate	74.356	tbl	0
South Sesoko	South II	191	191.18	Digitate	47.462	tbl	0
South Sesoko	South II	191	191.19	Digitate	84.431	tbl	0
South Sesoko	South II	191	191.2	Digitate	73.356	tbl	0
South Sesoko	South II	191	191.21	Corymbose	94.176	tbl	0
South Sesoko	South II	191	191.22	Digitate	884.824	tbl	0
South Sesoko	South II	191	191.23	Digitate	804.066	tbl	0
South Sesoko	South II	191	191.24	Corymbose	86.687	tbl	0
South Sesoko	South II	191	191.25	Tabular	197.458	tbl	0
South Sesoko	South II	191	191.27	Digitate	250.219	tbl	0
South Sesoko	South II	191	191.28	Corymbose	232.514	tbl	0
South Sesoko	South II	191	191.29	Digitate	97.383	tbl	0
South Sesoko	South II	191	191.31	Digitate	388.733	tbl	0
South Sesoko	South II	191	191.35	Digitate	69.645	tbl	0
South Sesoko	South II	191	191.38	Digitate	31.159	tbl	0
South Sesoko	South II	191	191.39	Digitate	8.479	tbl	1
South Sesoko	South II	191	191.4	Digitate	674.555	tbl	0
South Sesoko	South II	191	191.41	Digitate	49.743	tbl	0
South Sesoko	South II	191	191.45	Corymbose	120.646	tbl	0
South Sesoko	South II	191	191.46	Corymbose	115.653	tbl	0
South Sesoko	South II	191	191.48	Corymbose	43.28	tbl	0
South Sesoko	South II	191	191.49	Corymbose	183.557	tbl	0
South Sesoko	South II	191	191.5	Corymbose	25.653	tbl	1
South Sesoko	South II	191	191.53	Corymbose	193.544	tbl	0
South Sesoko	South II	191	191.56	Corymbose	55.43	tbl	0
South Sesoko	South II	191	191.57	Digitate	459.563	tbl	0
South Sesoko	South II	191	191.58	Digitate	1035.7	tbl	0
South Sesoko	South II	191	191.59	Corymbose	69.217	tbl	0
South Sesoko	South II	191	191.6	Corymbose	168.466	tbl	0
South Sesoko	South II	191	191.62	Digitate	762.323	tbl	0
West Sesoko	West Sesoko II	195	195.1	Digitate	98.63	tbl	0
West Sesoko	West Sesoko II	195	195.2	Corymbose	50.351	tbl	0
West Sesoko	West Sesoko II	195	195.6	Digitate	36.289	tbl	0
West Sesoko	West Sesoko II	195	195.9	Digitate	36.846	tbl	0
West Sesoko	West Sesoko II	195	195.11	Digitate	31.087	tbl	0
West Sesoko	West Sesoko II	195	195.13	Digitate	23.335	tbl	0
West Sesoko	West Sesoko II	195	195.14	Corymbose	82.41	tbl	0
West Sesoko	West Sesoko II	195	195.17	Corymbose	19.401	tbl	0
West Sesoko	West Sesoko II	195	195.21	Corymbose	61.841	tbl	0
West Sesoko	West Sesoko II	195	195.23	Corymbose	23.652	tbl	0
West Sesoko	West Sesoko II	195	195.25	Tabular	119.845	tbl	0
West Sesoko	West Sesoko II	195	195.26	Corymbose	22.536	tbl	0
West Sesoko	West Sesoko II	195	195.27	Digitate	42.165	tbl	0
West Sesoko	West Sesoko II	195	195.28	Digitate	68.587	tbl	0
West Sesoko	West Sesoko II	195	195.34	Digitate	62.845	tbl	0
West Sesoko	West Sesoko II	195	195.36	Digitate	41.478	tbl	0
West Sesoko	West Sesoko II	195	195.37	Digitate	36.489	tbl	0
West Sesoko	West Sesoko II	195	195.45	Digitate	41.198	tbl	0
West Sesoko	West Sesoko II	195	195.46	Digitate	28.753	tbl	0
West Sesoko	West Sesoko II	195	195.47	Digitate	57.778	tbl	0
West Sesoko	West Sesoko II	195	195.48	Corymbose	41.2	tbl	0
West Sesoko	West Sesoko II	195	195.49	Corymbose	14.708	tbl	0
West Sesoko	West Sesoko II	195	195.5	Corymbose	15.894	tbl	0
West Sesoko	West Sesoko II	195	195.51	Digitate	42.744	tbl	0
West Sesoko	West Sesoko II	195	195.52	Digitate	43.433	tbl	0
West Sesoko	West Sesoko II	195	195.53	Tabular	114.136	tbl	0
West Sesoko	West Sesoko II	195	195.54	Digitate	131.579	tbl	0
West Sesoko	West Sesoko II	195	195.6	Digitate	108.552	tbl	0
West Sesoko	West Sesoko II	195	195.61	Digitate	30.33	tbl	0
West Sesoko	West Sesoko II	195	195.63	Digitate	90.014	tbl	0
West Sesoko	West Sesoko II	195	195.66	Corymbose	92.446	tbl	0
West Sesoko	West Sesoko II	195	195.73	Digitate	85.864	tbl	0
West Sesoko	West Sesoko II	195	195.74	Digitate	39.969	tbl	0
West Sesoko	West Sesoko II	195	195.75	Corymbose	50.053	tbl	0
West Sesoko	West Sesoko II	195	195.77	Digitate	87.781	tbl	0
West Sesoko	West Sesoko II	195	195.78	Corymbose	57.51	tbl	0
West Sesoko	West Sesoko II	195	195.79	Digitate	33.456	tbl	0
West Sesoko	West Sesoko II	195	195.8	Digitate	62.821	tbl	0
West Sesoko	West Sesoko II	195	195.81	Digitate	59.31	tbl	0
West Sesoko	West Sesoko II	195	195.83	Tabular	116.971	tbl	0
West Sesoko	West Sesoko II	195	195.84	Tabular	49.621	tbl	0
West Sesoko	West Sesoko II	195	195.87	Corymbose	64.753	tbl	0
West Sesoko	West Sesoko II	195	195.92	Digitate	21.614	tbl	0
West Sesoko	West Sesoko II	195	195.93	Corymbose	37.77	tbl	0
West Sesoko	West Sesoko II	195	195.94	Corymbose	57.367	tbl	0
West Sesoko	West Sesoko II	195	195.97	Digitate	36.253	tbl	0
West Sesoko	West Sesoko II	195	195.98	Digitate	108.057	tbl	0
West Sesoko	West Sesoko II	195	195.99	Digitate	68.148	tbl	0
West Sesoko	West Sesoko II	195	195.1	Digitate	149.886	tbl	0
West Sesoko	West Sesoko II	195	195.102	Digitate	58.179	tbl	0
West Sesoko	West Sesoko II	195	195.103	Tabular	36.184	tbl	0
West Sesoko	West Sesoko II	195	195.106	Digitate	48.29	tbl	0
West Sesoko	West Sesoko II	195	195.111	Corymbose	73.452	tbl	0
West Sesoko	West Sesoko II	195	195.124	Corymbose	4.647	tbl	0
West Sesoko	West Sesoko II	195	195.125	Digitate	151.725	tbl	0
West Sesoko	West Sesoko II	195	195.126	Digitate	53.267	tbl	0
West Sesoko	West Sesoko II	195	195.13	Tabular	27.806	tbl	0
West Sesoko	West Sesoko II	195	195.137	Digitate	41.19	tbl	0
West Sesoko	West Sesoko II	195	195.14	Digitate	16.377	tbl	1
West Sesoko	West Sesoko II	195	195.141	Corymbose	10.387	tbl	0
West Sesoko	West Sesoko II	195	195.143	Digitate	43.872	tbl	0
West Sesoko	West Sesoko II	195	195.144	Corymbose	105.017	tbl	0
West Sesoko	West Sesoko II	193	193.1	Tabular	248.465	tbl	0
West Sesoko	West Sesoko II	193	193.2	Tabular	296.539	tbl	0
West Sesoko	West Sesoko II	193	193.3	Corymbose	116.472	tbl	0
West Sesoko	West Sesoko II	193	193.4	Corymbose	29.79	tbl	0
West Sesoko	West Sesoko II	193	193.5	Digitate	31.887	tbl	0
West Sesoko	West Sesoko II	193	193.6	Corymbose	57.65	tbl	0
West Sesoko	West Sesoko II	193	193.7	Corymbose	54.05	tbl	0
West Sesoko	West Sesoko II	193	193.8	Digitate	35.708	tbl	0
West Sesoko	West Sesoko II	193	193.1	Corymbose	127.802	tbl	0
West Sesoko	West Sesoko II	193	193.11	Tabular	112.704	tbl	0
West Sesoko	West Sesoko II	193	193.17	Tabular	26.006	tbl	0
West Sesoko	West Sesoko II	193	193.18	Digitate	136.794	tbl	0
West Sesoko	West Sesoko II	193	193.2	Digitate	57.426	tbl	0
West Sesoko	West Sesoko II	193	193.24	Digitate	57.888	tbl	0
West Sesoko	West Sesoko II	193	193.25	Digitate	171.777	tbl	0
West Sesoko	West Sesoko II	193	193.27	Digitate	35.035	tbl	0
West Sesoko	West Sesoko II	193	193.28	Digitate	40.041	tbl	0
West Sesoko	West Sesoko II	193	193.29	Digitate	37.375	tbl	0
West Sesoko	West Sesoko II	193	193.32	Corymbose	111.202	tbl	0
West Sesoko	West Sesoko II	193	193.34	Digitate	4.221	tbl	0
West Sesoko	West Sesoko II	193	193.35	Digitate	229.456	tbl	0
West Sesoko	West Sesoko II	193	193.37	Digitate	66.457	tbl	0
West Sesoko	West Sesoko II	193	193.38	Digitate	19.241	tbl	0
West Sesoko	West Sesoko II	193	193.41	Digitate	78.415	tbl	0
West Sesoko	West Sesoko II	193	193.42	Digitate	32.904	tbl	0
West Sesoko	West Sesoko II	193	193.51	Digitate	101.161	tbl	0
West Sesoko	West Sesoko II	193	193.55	Digitate	26.865	tbl	0
West Sesoko	West Sesoko II	193	193.56	Digitate	97.887	tbl	0
West Sesoko	West Sesoko II	193	193.59	Digitate	40.268	tbl	0
West Sesoko	West Sesoko II	193	193.61	Corymbose	135.019	tbl	0
West Sesoko	West Sesoko II	193	193.62	Digitate	82.649	tbl	0
West Sesoko	West Sesoko II	193	193.64	Corymbose	203.68	tbl	0
West Sesoko	West Sesoko II	193	193.66	Digitate	87.583	tbl	0
West Sesoko	West Sesoko II	193	193.67	Corymbose	38.065	tbl	0
West Sesoko	West Sesoko II	193	193.69	Digitate	142.719	tbl	0
West Sesoko	West Sesoko II	193	193.73	Digitate	101.071	tbl	0
West Sesoko	West Sesoko II	193	193.74	Digitate	47.504	tbl	0
West Sesoko	West Sesoko II	193	193.75	Tabular	197.652	tbl	0
West Sesoko	West Sesoko II	193	193.76	Digitate	275.368	tbl	0
West Sesoko	West Sesoko II	193	193.77	Corymbose	32.6	tbl	0
West Sesoko	West Sesoko II	193	193.81	Tabular	30.177	tbl	0
West Sesoko	West Sesoko II	193	193.82	Corymbose	22.506	tbl	0
West Sesoko	West Sesoko II	193	193.83	Tabular	57.64	tbl	0
West Sesoko	West Sesoko II	193	193.84	Tabular	115.413	tbl	0
West Sesoko	West Sesoko II	193	193.86	Tabular	64.389	tbl	0
West Sesoko	West Sesoko II	193	193.87	Digitate	78.229	tbl	0
West Sesoko	West Sesoko II	193	193.9	Corymbose	94.661	tbl	0
West Sesoko	West Sesoko II	193	193.93	Corymbose	34.478	tbl	0
West Sesoko	West Sesoko II	193	193.95	Digitate	61.869	tbl	0
West Sesoko	West Sesoko II	193	193.96	Corymbose	83.629	tbl	0
West Sesoko	West Sesoko II	193	193.98	Digitate	116.772	tbl	0
West Sesoko	West Sesoko II	193	193.99	Corymbose	73.12	tbl	0
West Sesoko	West Sesoko II	193	193.1	Corymbose	109.928	tbl	0
West Sesoko	West Sesoko II	193	193.102	Digitate	82.215	tbl	0
West Sesoko	West Sesoko II	193	193.103	Digitate	68.011	tbl	0
West Sesoko	West Sesoko II	193	193.105	Corymbose	150.515	tbl	0
West Sesoko	West Sesoko II	193	193.111	Corymbose	96.534	tbl	0
West Sesoko	West Sesoko II	193	193.113	Tabular	75.362	tbl	0
West Sesoko	West Sesoko II	193	193.114	Corymbose	84.797	tbl	0
West Sesoko	West Sesoko II	193	193.115	Digitate	26.88	tbl	0
West Sesoko	West Sesoko II	193	193.116	Corymbose	53.856	tbl	0
West Sesoko	West Sesoko II	193	193.117	Corymbose	44.57	tbl	0
West Sesoko	West Sesoko II	193	193.123	Corymbose	25.8	tbl	0
West Sesoko	West Sesoko II	193	193.124	Digitate	118.099	tbl	0
West Sesoko	West Sesoko II	193	193.126	Digitate	6.275	tbl	1
West Sesoko	West Sesoko II	193	193.127	Corymbose	149.629	tbl	0
West Sesoko	West Sesoko II	193	193.128	Digitate	69.154	tbl	0
West Sesoko	West Sesoko II	193	193.13	Digitate	39.843	tbl	0
West Sesoko	West Sesoko II	193	193.132	Tabular	60.436	tbl	0
West Sesoko	West Sesoko II	193	193.133	Corymbose	52.863	tbl	0
West Sesoko	West Sesoko II	193	193.134	Digitate	48.57	tbl	0
West Sesoko	West Sesoko II	193	193.135	Digitate	39.984	tbl	0
West Sesoko	West Sesoko II	193	193.138	Digitate	92.349	tbl	0
West Sesoko	West Sesoko II	193	193.139	Digitate	51.683	tbl	0
West Sesoko	West Sesoko II	193	193.142	Corymbose	32.407	tbl	0
West Sesoko	West Sesoko II	193	193.143	Corymbose	39.594	tbl	0
West Sesoko	West Sesoko II	193	193.149	Tabular	148.129	tbl	0
West Sesoko	West Sesoko II	193	193.15	Tabular	100.613	tbl	0
West Sesoko	West Sesoko II	193	193.153	Tabular	40.441	tbl	0
West Sesoko	West Sesoko II	193	193.157	Digitate	74.144	tbl	0
West Sesoko	West Sesoko I	188	188.1	Corymbose	80.771	tbl	0
West Sesoko	West Sesoko I	188	188.2	Corymbose	64.177	tbl	0
West Sesoko	West Sesoko I	188	188.4	Corymbose	127.429	tbl	0
West Sesoko	West Sesoko I	188	188.5	Corymbose	70.37	tbl	0
West Sesoko	West Sesoko I	188	188.6	Corymbose	201.32	tbl	0
West Sesoko	West Sesoko I	188	188.8	Tabular	102.765	tbl	0
West Sesoko	West Sesoko I	188	188.1	Tabular	176.609	tbl	0
West Sesoko	West Sesoko I	188	188.11	Tabular	261.817	tbl	0
West Sesoko	West Sesoko I	188	188.12	Corymbose	167.817	tbl	0
West Sesoko	West Sesoko I	188	188.13	Corymbose	25.339	tbl	0
West Sesoko	West Sesoko I	188	188.14	Corymbose	76.169	tbl	0
West Sesoko	West Sesoko I	188	188.15	Digitate	58.484	tbl	0
West Sesoko	West Sesoko I	188	188.19	Digitate	26.721	tbl	0
West Sesoko	West Sesoko I	188	188.22	Digitate	291.586	tbl	0
West Sesoko	West Sesoko I	188	188.23	Digitate	134.945	tbl	0
West Sesoko	West Sesoko I	188	188.24	Corymbose	54.792	tbl	0
West Sesoko	West Sesoko I	188	188.25	Tabular	113.879	tbl	0
West Sesoko	West Sesoko I	188	188.26	Digitate	72.394	tbl	0
West Sesoko	West Sesoko I	188	188.29	Tabular	42.772	tbl	0
West Sesoko	West Sesoko I	188	188.33	Tabular	105.733	tbl	0
West Sesoko	West Sesoko I	188	188.35	Corymbose	202.382	tbl	0
West Sesoko	West Sesoko I	188	188.36	Digitate	156.669	tbl	0
West Sesoko	West Sesoko I	188	188.37	Digitate	164.446	tbl	0
West Sesoko	West Sesoko I	188	188.38	Digitate	73.55	tbl	0
West Sesoko	West Sesoko I	188	188.4	Corymbose	144.443	tbl	0
West Sesoko	West Sesoko I	188	188.41	Tabular	404.223	tbl	0
West Sesoko	West Sesoko I	188	188.44	Digitate	58.765	tbl	0
West Sesoko	West Sesoko I	188	188.45	Corymbose	31.962	tbl	0
West Sesoko	West Sesoko I	188	188.46	Corymbose	164.49	tbl	0
West Sesoko	West Sesoko I	188	188.47	Digitate	152.1	tbl	0
West Sesoko	West Sesoko I	188	188.48	Digitate	85.24	tbl	0
West Sesoko	West Sesoko I	188	188.53	Tabular	459.021	tbl	0
West Sesoko	West Sesoko I	188	188.57	Digitate	79.854	tbl	0
West Sesoko	West Sesoko I	188	188.59	Tabular	84.849	tbl	0
West Sesoko	West Sesoko I	188	188.6	Digitate	251.759	tbl	0
West Sesoko	West Sesoko I	188	188.62	Corymbose	93.604	tbl	0
West Sesoko	West Sesoko I	188	188.63	Tabular	118.012	tbl	0
West Sesoko	West Sesoko I	188	188.65	Digitate	100.843	tbl	0
West Sesoko	West Sesoko I	188	188.68	Digitate	55.3	tbl	0
West Sesoko	West Sesoko I	188	188.79	Digitate	73.086	tbl	0
West Sesoko	West Sesoko I	188	188.82	Tabular	876.736	tbl	0
West Sesoko	West Sesoko I	188	188.85	Corymbose	94.843	tbl	0
West Sesoko	West Sesoko I	181	181.4	Corymbose	82.16	tbl	0
West Sesoko	West Sesoko I	181	181.9	Corymbose	49.244	tbl	0
West Sesoko	West Sesoko I	181	181.12	Corymbose	42.661	tbl	0
West Sesoko	West Sesoko I	181	181.16	Digitate	291.276	tbl	0
West Sesoko	West Sesoko I	181	181.17	Corymbose	49.549	tbl	0
West Sesoko	West Sesoko I	181	181.2	Corymbose	57.679	tbl	0
West Sesoko	West Sesoko I	181	181.28	Corymbose	117.046	tbl	0
West Sesoko	West Sesoko I	181	181.29	Digitate	35.546	tbl	0
West Sesoko	West Sesoko I	181	181.31	Digitate	113.697	tbl	0
West Sesoko	West Sesoko I	181	181.34	Digitate	28.088	tbl	0
West Sesoko	West Sesoko I	181	181.35	Tabular	187.111	tbl	0
West Sesoko	West Sesoko I	181	181.36	Tabular	174.951	tbl	0
West Sesoko	West Sesoko I	181	181.37	Digitate	69.116	tbl	0
West Sesoko	West Sesoko I	181	181.41	Digitate	127.629	tbl	0
West Sesoko	West Sesoko I	181	181.42	Corymbose	50.777	tbl	0
West Sesoko	West Sesoko I	181	181.47	Tabular	36.576	tbl	0
West Sesoko	West Sesoko I	181	181.49	Digitate	138.039	tbl	0
West Sesoko	West Sesoko I	181	181.5	Digitate	54.05	tbl	0
West Sesoko	West Sesoko I	181	181.51	Digitate	70.388	tbl	0
West Sesoko	West Sesoko I	181	181.52	Tabular	65.802	tbl	0
West Sesoko	West Sesoko I	181	181.57	Digitate	20.287	tbl	0
West Sesoko	West Sesoko I	181	181.58	Tabular	278.478	tbl	0
West Sesoko	West Sesoko I	181	181.6	Digitate	129.254	tbl	0
West Sesoko	West Sesoko I	181	181.62	Digitate	177.318	tbl	0
West Sesoko	West Sesoko I	181	181.64	Corymbose	93.916	tbl	0
West Sesoko	West Sesoko I	181	181.66	Corymbose	80.617	tbl	0
West Sesoko	West Sesoko I	181	181.67	Digitate	310.183	tbl	0
West Sesoko	West Sesoko I	181	181.71	Digitate	64.41	tbl	0
West Sesoko	West Sesoko I	181	181.72	Corymbose	59.715	tbl	0
West Sesoko	West Sesoko I	181	181.76	Corymbose	58.959	tbl	0
West Sesoko	West Sesoko I	181	181.77	Corymbose	64.023	tbl	0
West Sesoko	West Sesoko I	181	181.78	Corymbose	54.421	tbl	0
West Sesoko	West Sesoko I	181	181.8	Corymbose	150.429	tbl	0
Yakkai	Yakkai I	194	194.11	Corymbose	12.1	tbl	0
Yakkai	Yakkai I	194	194.2	Tabular	637.8	tbl	0
Yakkai	Yakkai I	194	194.27	Digitate	44.1	tbl	0
Yakkai	Yakkai I	194	194.38	Digitate	29.4	tbl	1
Yakkai	Yakkai I	194	194.54	Corymbose	45.8	tbl	0
Yakkai	Yakkai I	194	194.58	Digitate	30.126	tbl	0
Yakkai	Yakkai I	194	194.59	Digitate	49.6	tbl	1
Yakkai	Yakkai I	194	194.63	Corymbose	98.9	tbl	0
Yakkai	Yakkai I	192	192.1	Corymbose	194.153	tbl	0
Yakkai	Yakkai I	192	192.22	Corymbose	23.702	tbl	1
Yakkai	Yakkai I	192	192.39	Digitate	50.523	tbl	0
Yakkai	Yakkai I	192	192.4	Digitate	26.964	tbl	0
Yakkai	Yakkai I	192	192.42	Digitate	195.19	tbl	0
Yakkai	Yakkai I	192	192.43	Corymbose	58.467	tbl	0
Yakkai	Yakkai I	192	192.46	Corymbose	9.43	tbl	0
Yakkai	Yakkai I	192	192.47	Digitate	4.16	tbl	0
Yakkai	Yakkai II	125	125.1	Digitate	8.335	tbl	0
Yakkai	Yakkai II	125	125.14	Corymbose	24.356	tbl	0
Yakkai	Yakkai II	125	125.28	Corymbose	34.639	tbl	0
Yakkai	Yakkai II	186	186.9	Digitate	78.392	tbl	0
Hamamoto	Hamamoto I	190	190.1	Corymbose	141.178	t2	0
Hamamoto	Hamamoto I	190	190.2	Digitate	77.404	t2	0
Hamamoto	Hamamoto I	190	190.3	Tabular	1026.24	t2	0
Hamamoto	Hamamoto I	190	190.4	Digitate	21.163	t2	1
Hamamoto	Hamamoto I	190	190.5	Digitate	57.208	t2	0
Hamamoto	Hamamoto I	190	190.8	Tabular	23737.4	t2	0
Hamamoto	Hamamoto I	190	190.12	Tabular	298.705	t2	0
Hamamoto	Hamamoto I	190	190.14	Tabular	536.929	t2	0
Hamamoto	Hamamoto I	190	190.16	Tabular	99.822	t2	1
Hamamoto	Hamamoto I	196	196.1	Tabular	1302	t2	0
Hamamoto	Hamamoto I	196	196.3	Tabular	3793.58	t2	0
Hamamoto	Hamamoto I	196	196.4	Corymbose	172.242	t2	0
Hamamoto	Hamamoto I	196	196.6	Corymbose	4076.91	t2	0
Hamamoto	Hamamoto I	196	196.9	Tabular	710.218	t2	0
Hamamoto	Hamamoto I	196	196.11	Tabular	183.668	t2	1
Hamamoto	Hamamoto I	196	196.12	Tabular	3672.06	t2	0
Hamamoto	Hamamoto I	196	196.14	Tabular	3281.05	t2	0
Hamamoto	Hamamoto I	196	196.15	Tabular	7413.14	t2	0
Hamamoto	Hamamoto I	196	196.16	Tabular	4301.97	t2	0
Hamamoto	Hamamoto II	187	187.2	Corymbose	310.906	t2	0
Hamamoto	Hamamoto II	187	187.3	Tabular	3296.74	t2	0
Hamamoto	Hamamoto II	187	187.6	Corymbose	25.989	t2	0
S.Station	S.station I	147	147.1	Tabular	363.205	t2	0
S.Station	S.station I	147	147.12	Tabular	264.057	t2	0
S.Station	S.station I	147	147.13	Digitate	127.097	t2	1
S.Station	S.station I	147	147.14	Digitate	75.786	t2	1
S.Station	S.station I	147	147.16	Digitate	95.697	t2	0
S.Station	S.station I	147	147.17	Digitate	171.037	t2	0
S.Station	S.station I	149	149.1	Digitate	48.359	t2	0
S.Station	S.station I	149	149.4	Tabular	58.406	t2	0
S.Station	S.station I	149	149.6	Corymbose	16.21	t2	0
S.Station	S.station I	149	149.9	Corymbose	19.582	t2	0
S.Station	S.station I	149	149.15	Tabular	6873.79	t2	0
S.Station	S.station I	149	149.2	Corymbose	40.204	t2	0
S.Station	S.station I	149	149.22	Digitate	12.765	t2	0
S.Station	S.station I	149	149.24	Tabular	1376.16	t2	0
S.Station	S.station I	149	149.25	Digitate	132.474	t2	0
S.Station	S.station I	149	149.26	Digitate	214.361	t2	0
S.Station	S.station I	149	149.28	Corymbose	6.311	t2	0
S.Station	S.station I	149	149.31	Corymbose	33.986	t2	0
S.Station	S.station I	149	149.35	Digitate	845.825	t2	0
S.Station	S.station I	149	149.36	Digitate	72.334	t2	0
S.Station	S.station II	148	148.1	Digitate	33.031	t2	0
S.Station	S.station II	148	148.2	Corymbose	53.362	t2	0
S.Station	S.station II	148	148.3	Digitate	99.967	t2	1
S.Station	S.station II	148	148.9	Digitate	10.645	t2	1
S.Station	S.station II	148	148.1	Corymbose	114.024	t2	0
S.Station	S.station II	148	148.14	Corymbose	299.774	t2	0
S.Station	S.station II	148	148.17	Corymbose	175.041	t2	0
S.Station	S.station II	148	148.18	Digitate	154.114	t2	0
S.Station	S.station II	148	148.22	Corymbose	20.468	t2	0
S.Station	S.station II	148	148.24	Digitate	206.802	t2	1
S.Station	S.station II	148	148.27	Tabular	329.62	t2	0
S.Station	S.station II	148	148.3	Corymbose	59.135	t2	0
S.Station	S.station II	148	148.31	Corymbose	102.776	t2	0
S.Station	S.station II	148	148.32	Digitate	991.028	t2	0
S.Station	S.station II	148	148.33	Digitate	264.003	t2	1
S.Station	S.station II	148	148.41	Digitate	119.031	t2	0
S.Station	S.station II	148	148.44	Corymbose	85.389	t2	0
S.Station	S.station II	148	148.45	Digitate	35.083	t2	1
S.Station	S.station II	148	148.48	Digitate	38.64	t2	1
S.Station	S.station II	150	150.2	Digitate	103.35	t2	1
S.Station	S.station II	150	150.3	Corymbose	149.215	t2	0
S.Station	S.station II	150	150.4	Corymbose	143.526	t2	0
S.Station	S.station II	150	150.5	Digitate	273.379	t2	1
S.Station	S.station II	150	150.6	Digitate	107.505	t2	0
S.Station	S.station II	150	150.7	Digitate	1126.85	t2	0
S.Station	S.station II	150	150.14	Digitate	198.951	t2	1
S.Station	S.station II	150	150.15	Digitate	68.168	t2	0
S.Station	S.station II	150	150.16	Digitate	661.444	t2	0
S.Station	S.station II	150	150.18	Corymbose	87.221	t2	0
S.Station	S.station II	150	150.26	Digitate	13.162	t2	1
S.Station	S.station II	150	150.29	Corymbose	93.845	t2	0
S.Station	S.station II	150	150.3	Corymbose	64.319	t2	0
S.Station	S.station II	150	150.31	Digitate	2.647	t2	1
S.Station	S.station II	150	150.32	Digitate	147.447	t2	0
S.Station	S.station II	150	150.33	Digitate	61.586	t2	0
S.Station	S.station II	150	150.35	Digitate	33.103	t2	0
S.Station	S.station II	150	150.36	Digitate	20.239	t2	0
S.Station	S.station II	150	150.37	Digitate	139.268	t2	0
S.Station	S.station II	150	150.39	Digitate	41.203	t2	0
S.Station	S.station II	150	150.41	Corymbose	60.06	t2	1
S.Station	S.station II	150	150.42	Corymbose	248.444	t2	0
S.Station	S.station II	150	150.43	Digitate	3.699	t2	1
S.Station	S.station II	150	150.44	Digitate	359.924	t2	1
South Sesoko	South I	185	185.1	Digitate	95.728	t2	0
South Sesoko	South I	185	185.2	Digitate	98.278	t2	0
South Sesoko	South I	185	185.4	Digitate	44.562	t2	0
South Sesoko	South I	185	185.5	Digitate	98.562	t2	0
South Sesoko	South I	185	185.6	Digitate	86.05	t2	0
South Sesoko	South I	185	185.11	Digitate	319.234	t2	0
South Sesoko	South I	185	185.15	Digitate	209.634	t2	0
South Sesoko	South I	185	185.16	Tabular	880.698	t2	0
South Sesoko	South I	185	185.17	Digitate	159.178	t2	0
South Sesoko	South I	185	185.18	Digitate	108.909	t2	0
South Sesoko	South I	185	185.19	Digitate	1052.13	t2	0
South Sesoko	South I	185	185.2	Digitate	57.123	t2	1
South Sesoko	South I	185	185.21	Digitate	843.058	t2	0
South Sesoko	South I	185	185.22	Digitate	378.913	t2	0
South Sesoko	South I	185	185.23	Digitate	81.348	t2	0
South Sesoko	South I	185	185.24	Digitate	645.972	t2	0
South Sesoko	South I	185	185.25	Digitate	6.501	t2	0
South Sesoko	South I	185	185.26	Digitate	191.769	t2	0
South Sesoko	South I	185	185.27	Digitate	63.376	t2	0
South Sesoko	South I	185	185.3	Digitate	76.833	t2	0
South Sesoko	South I	185	185.31	Digitate	268.806	t2	0
South Sesoko	South I	185	185.32	Digitate	631.316	t2	0
South Sesoko	South I	185	185.34	Digitate	245.571	t2	0
South Sesoko	South I	185	185.35	Digitate	436.745	t2	0
South Sesoko	South I	185	185.36	Digitate	187.833	t2	0
South Sesoko	South I	185	185.37	Digitate	87.158	t2	0
South Sesoko	South I	185	185.38	Digitate	291.34	t2	0
South Sesoko	South I	185	185.39	Digitate	265.948	t2	0
South Sesoko	South I	185	185.41	Digitate	95.431	t2	0
South Sesoko	South I	185	185.42	Digitate	61.608	t2	0
South Sesoko	South I	185	185.43	Digitate	77.208	t2	0
South Sesoko	South I	185	185.44	Digitate	46.56	t2	0
South Sesoko	South I	185	185.45	Digitate	63.814	t2	0
South Sesoko	South I	185	185.46	Digitate	293.115	t2	0
South Sesoko	South I	185	185.47	Digitate	286.841	t2	0
South Sesoko	South I	185	185.48	Digitate	236.404	t2	0
South Sesoko	South I	185	185.49	Corymbose	731.399	t2	0
South Sesoko	South I	185	185.5	Digitate	395.984	t2	0
South Sesoko	South I	183	183.1	Digitate	129.45	t2	0
South Sesoko	South I	183	183.3	Digitate	107.309	t2	0
South Sesoko	South I	183	183.4	Digitate	217.532	t2	0
South Sesoko	South I	183	183.5	Digitate	169.988	t2	0
South Sesoko	South I	183	183.7	Digitate	358.717	t2	0
South Sesoko	South I	183	183.9	Digitate	294.896	t2	0
South Sesoko	South I	183	183.1	Digitate	19.724	t2	0
South Sesoko	South I	183	183.11	Digitate	163.363	t2	0
South Sesoko	South I	183	183.12	Digitate	852.63	t2	0
South Sesoko	South I	183	183.13	Digitate	48.983	t2	1
South Sesoko	South I	183	183.15	Tabular	342.955	t2	0
South Sesoko	South I	183	183.16	Digitate	70.684	t2	0
South Sesoko	South I	183	183.17	Digitate	129.154	t2	0
South Sesoko	South I	183	183.19	Digitate	68.563	t2	0
South Sesoko	South I	183	183.2	Digitate	102.617	t2	0
South Sesoko	South I	183	183.21	Digitate	263.496	t2	0
South Sesoko	South I	183	183.22	Digitate	363.614	t2	0
South Sesoko	South I	183	183.23	Digitate	192.14	t2	0
South Sesoko	South I	183	183.24	Digitate	162.1	t2	0
South Sesoko	South I	183	183.25	Digitate	706.974	t2	0
South Sesoko	South I	183	183.26	Digitate	81.315	t2	0
South Sesoko	South I	183	183.27	Digitate	83.757	t2	0
South Sesoko	South I	183	183.29	Digitate	7.308	t2	1
South Sesoko	South I	183	183.3	Digitate	45.774	t2	0
South Sesoko	South I	183	183.31	Digitate	99.715	t2	0
South Sesoko	South I	183	183.32	Digitate	102.149	t2	1
South Sesoko	South I	183	183.33	Digitate	387.253	t2	0
South Sesoko	South I	183	183.34	Digitate	121.441	t2	0
South Sesoko	South I	183	183.35	Digitate	1079.59	t2	0
South Sesoko	South I	183	183.36	Digitate	58.44	t2	0
South Sesoko	South I	183	183.38	Corymbose	167.48	t2	0
South Sesoko	South I	183	183.39	Digitate	700.985	t2	0
South Sesoko	South I	183	183.4	Digitate	60.654	t2	0
South Sesoko	South I	183	183.41	Digitate	127.586	t2	0
South Sesoko	South I	183	183.43	Digitate	307.336	t2	0
South Sesoko	South I	183	183.45	Digitate	107.028	t2	0
South Sesoko	South I	183	183.46	Digitate	357.226	t2	0
South Sesoko	South I	183	183.47	Digitate	80.296	t2	0
South Sesoko	South I	183	183.48	Digitate	144.62	t2	0
South Sesoko	South I	183	183.49	Digitate	1454.53	t2	0
South Sesoko	South I	183	183.5	Digitate	81.906	t2	0
South Sesoko	South II	182	182.1	Digitate	74.836	t2	0
South Sesoko	South II	182	182.2	Tabular	390.699	t2	0
South Sesoko	South II	182	182.3	Digitate	192.93	t2	0
South Sesoko	South II	182	182.4	Digitate	366.308	t2	0
South Sesoko	South II	182	182.5	Digitate	261.246	t2	0
South Sesoko	South II	182	182.6	Digitate	100.944	t2	0
South Sesoko	South II	182	182.7	Digitate	72.767	t2	0
South Sesoko	South II	182	182.8	Corymbose	131.803	t2	1
South Sesoko	South II	182	182.9	Corymbose	220.539	t2	0
South Sesoko	South II	182	182.1	Digitate	115.481	t2	0
South Sesoko	South II	182	182.11	Digitate	89.535	t2	1
South Sesoko	South II	182	182.13	Digitate	356.806	t2	0
South Sesoko	South II	182	182.19	Digitate	48.567	t2	0
South Sesoko	South II	182	182.2	Digitate	280.137	t2	0
South Sesoko	South II	182	182.21	Digitate	106.193	t2	0
South Sesoko	South II	182	182.25	Corymbose	190.878	t2	0
South Sesoko	South II	182	182.26	Corymbose	87.228	t2	0
South Sesoko	South II	182	182.27	Digitate	1342.83	t2	0
South Sesoko	South II	182	182.28	Digitate	196.03	t2	0
South Sesoko	South II	182	182.29	Tabular	667.598	t2	0
South Sesoko	South II	182	182.31	Corymbose	108.783	t2	0
South Sesoko	South II	182	182.32	Digitate	371.527	t2	0
South Sesoko	South II	182	182.33	Digitate	240.222	t2	0
South Sesoko	South II	182	182.34	Digitate	86.169	t2	0
South Sesoko	South II	182	182.35	Corymbose	57.569	t2	0
South Sesoko	South II	182	182.36	Digitate	46.359	t2	0
South Sesoko	South II	182	182.39	Digitate	301.188	t2	0
South Sesoko	South II	182	182.4	Digitate	321.086	t2	0
South Sesoko	South II	182	182.43	Digitate	308.145	t2	0
South Sesoko	South II	182	182.44	Digitate	621.063	t2	0
South Sesoko	South II	182	182.47	Digitate	846.675	t2	0
South Sesoko	South II	182	182.48	Digitate	464.231	t2	0
South Sesoko	South II	182	182.5	Digitate	1069.92	t2	0
South Sesoko	South II	182	182.51	Digitate	289.963	t2	0
South Sesoko	South II	182	182.52	Digitate	22.542	t2	0
South Sesoko	South II	182	182.53	Digitate	71.24	t2	0
South Sesoko	South II	182	182.54	Digitate	394.316	t2	0
South Sesoko	South II	182	182.57	Digitate	1361.35	t2	0
South Sesoko	South II	182	182.58	Digitate	164.99	t2	0
South Sesoko	South II	182	182.59	Corymbose	124.463	t2	0
South Sesoko	South II	182	182.62	Digitate	77.941	t2	0
South Sesoko	South II	191	191.1	Digitate	41.393	t2	1
South Sesoko	South II	191	191.2	Digitate	1267.82	t2	0
South Sesoko	South II	191	191.3	Digitate	100.761	t2	0
South Sesoko	South II	191	191.4	Digitate	1340.52	t2	0
South Sesoko	South II	191	191.6	Digitate	355.659	t2	0
South Sesoko	South II	191	191.8	Digitate	265.682	t2	0
South Sesoko	South II	191	191.9	Digitate	444.911	t2	0
South Sesoko	South II	191	191.11	Digitate	505.183	t2	0
South Sesoko	South II	191	191.12	Tabular	653.747	t2	0
South Sesoko	South II	191	191.14	Corymbose	191.211	t2	0
South Sesoko	South II	191	191.15	Corymbose	160.08	t2	0
South Sesoko	South II	191	191.16	Digitate	577.612	t2	0
South Sesoko	South II	191	191.17	Digitate	26.595	t2	1
South Sesoko	South II	191	191.18	Digitate	53.677	t2	0
South Sesoko	South II	191	191.19	Digitate	110.343	t2	0
South Sesoko	South II	191	191.2	Digitate	74.585	t2	0
South Sesoko	South II	191	191.21	Corymbose	106.288	t2	0
South Sesoko	South II	191	191.22	Digitate	1169.5	t2	0
South Sesoko	South II	191	191.23	Digitate	739.872	t2	0
South Sesoko	South II	191	191.24	Corymbose	88.026	t2	0
South Sesoko	South II	191	191.25	Tabular	232.917	t2	0
South Sesoko	South II	191	191.27	Digitate	6.922	t2	0
South Sesoko	South II	191	191.28	Corymbose	246.295	t2	0
South Sesoko	South II	191	191.29	Digitate	55.654	t2	0
South Sesoko	South II	191	191.31	Digitate	376.833	t2	0
South Sesoko	South II	191	191.35	Digitate	89.562	t2	0
South Sesoko	South II	191	191.38	Digitate	33.273	t2	0
South Sesoko	South II	191	191.4	Digitate	544.405	t2	0
South Sesoko	South II	191	191.41	Digitate	33.573	t2	1
South Sesoko	South II	191	191.45	Corymbose	108.437	t2	0
South Sesoko	South II	191	191.46	Corymbose	538.723	t2	0
South Sesoko	South II	191	191.48	Corymbose	26.908	t2	1
South Sesoko	South II	191	191.49	Corymbose	193.161	t2	0
South Sesoko	South II	191	191.53	Corymbose	204.438	t2	0
South Sesoko	South II	191	191.56	Corymbose	47.174	t2	0
South Sesoko	South II	191	191.57	Digitate	584.457	t2	0
South Sesoko	South II	191	191.58	Digitate	735.556	t2	0
South Sesoko	South II	191	191.59	Corymbose	51.443	t2	0
South Sesoko	South II	191	191.6	Corymbose	187.329	t2	0
South Sesoko	South II	191	191.62	Digitate	847.98	t2	0
West Sesoko	West Sesoko II	195	195.1	Digitate	102.247	t2	0
West Sesoko	West Sesoko II	195	195.2	Corymbose	74.743	t2	0
West Sesoko	West Sesoko II	195	195.6	Digitate	27.203	t2	0
West Sesoko	West Sesoko II	195	195.9	Digitate	50.622	t2	0
West Sesoko	West Sesoko II	195	195.11	Digitate	37.287	t2	0
West Sesoko	West Sesoko II	195	195.13	Digitate	16.036	t2	0
West Sesoko	West Sesoko II	195	195.14	Corymbose	93.761	t2	0
West Sesoko	West Sesoko II	195	195.17	Corymbose	30.498	t2	0
West Sesoko	West Sesoko II	195	195.21	Corymbose	75.593	t2	0
West Sesoko	West Sesoko II	195	195.23	Corymbose	37.61	t2	0
West Sesoko	West Sesoko II	195	195.25	Tabular	262.932	t2	0
West Sesoko	West Sesoko II	195	195.26	Corymbose	23.942	t2	0
West Sesoko	West Sesoko II	195	195.27	Digitate	54.39	t2	0
West Sesoko	West Sesoko II	195	195.28	Digitate	61.674	t2	0
West Sesoko	West Sesoko II	195	195.34	Digitate	89.23	t2	0
West Sesoko	West Sesoko II	195	195.36	Digitate	60.148	t2	0
West Sesoko	West Sesoko II	195	195.37	Digitate	60.02	t2	0
West Sesoko	West Sesoko II	195	195.45	Digitate	55.025	t2	0
West Sesoko	West Sesoko II	195	195.46	Digitate	33.188	t2	0
West Sesoko	West Sesoko II	195	195.47	Digitate	80.43	t2	0
West Sesoko	West Sesoko II	195	195.48	Corymbose	34.593	t2	0
West Sesoko	West Sesoko II	195	195.49	Corymbose	23.203	t2	0
West Sesoko	West Sesoko II	195	195.5	Corymbose	24.636	t2	0
West Sesoko	West Sesoko II	195	195.51	Digitate	45.822	t2	0
West Sesoko	West Sesoko II	195	195.52	Digitate	54	t2	0
West Sesoko	West Sesoko II	195	195.53	Tabular	151.734	t2	0
West Sesoko	West Sesoko II	195	195.54	Digitate	189.006	t2	0
West Sesoko	West Sesoko II	195	195.6	Digitate	110.896	t2	0
West Sesoko	West Sesoko II	195	195.61	Digitate	59.996	t2	0
West Sesoko	West Sesoko II	195	195.63	Digitate	88.559	t2	0
West Sesoko	West Sesoko II	195	195.66	Corymbose	93.102	t2	0
West Sesoko	West Sesoko II	195	195.73	Digitate	124.778	t2	0
West Sesoko	West Sesoko II	195	195.74	Digitate	53.087	t2	0
West Sesoko	West Sesoko II	195	195.75	Corymbose	67.457	t2	0
West Sesoko	West Sesoko II	195	195.77	Digitate	116.191	t2	0
West Sesoko	West Sesoko II	195	195.78	Corymbose	86.44	t2	0
West Sesoko	West Sesoko II	195	195.79	Digitate	39.987	t2	0
West Sesoko	West Sesoko II	195	195.8	Digitate	85.766	t2	0
West Sesoko	West Sesoko II	195	195.81	Digitate	64.903	t2	0
West Sesoko	West Sesoko II	195	195.83	Tabular	223.61	t2	0
West Sesoko	West Sesoko II	195	195.84	Tabular	71.194	t2	0
West Sesoko	West Sesoko II	195	195.87	Corymbose	109.875	t2	0
West Sesoko	West Sesoko II	195	195.92	Digitate	31.069	t2	0
West Sesoko	West Sesoko II	195	195.93	Corymbose	60.634	t2	0
West Sesoko	West Sesoko II	195	195.94	Corymbose	69.094	t2	0
West Sesoko	West Sesoko II	195	195.97	Digitate	28.781	t2	0
West Sesoko	West Sesoko II	195	195.98	Digitate	99.13	t2	0
West Sesoko	West Sesoko II	195	195.99	Digitate	60.749	t2	1
West Sesoko	West Sesoko II	195	195.1	Digitate	146.913	t2	1
West Sesoko	West Sesoko II	195	195.102	Digitate	49.872	t2	1
West Sesoko	West Sesoko II	195	195.103	Tabular	52.771	t2	0
West Sesoko	West Sesoko II	195	195.106	Digitate	69.022	t2	0
West Sesoko	West Sesoko II	195	195.111	Corymbose	82.69	t2	0
West Sesoko	West Sesoko II	195	195.124	Corymbose	10.425	t2	0
West Sesoko	West Sesoko II	195	195.125	Digitate	126.103	t2	0
West Sesoko	West Sesoko II	195	195.126	Digitate	79.664	t2	0
West Sesoko	West Sesoko II	195	195.13	Tabular	17.016	t2	0
West Sesoko	West Sesoko II	195	195.137	Digitate	39.311	t2	0
West Sesoko	West Sesoko II	195	195.141	Corymbose	10.974	t2	1
West Sesoko	West Sesoko II	195	195.143	Digitate	52.137	t2	0
West Sesoko	West Sesoko II	195	195.144	Corymbose	166.634	t2	0
West Sesoko	West Sesoko II	193	193.1	Tabular	320.598	t2	0
West Sesoko	West Sesoko II	193	193.2	Tabular	395.539	t2	0
West Sesoko	West Sesoko II	193	193.3	Corymbose	136.296	t2	0
West Sesoko	West Sesoko II	193	193.4	Corymbose	8.267	t2	0
West Sesoko	West Sesoko II	193	193.5	Digitate	27.425	t2	0
West Sesoko	West Sesoko II	193	193.6	Corymbose	58.771	t2	0
West Sesoko	West Sesoko II	193	193.7	Corymbose	68.112	t2	0
West Sesoko	West Sesoko II	193	193.8	Digitate	16.805	t2	1
West Sesoko	West Sesoko II	193	193.1	Corymbose	167.863	t2	0
West Sesoko	West Sesoko II	193	193.11	Tabular	157.739	t2	0
West Sesoko	West Sesoko II	193	193.17	Tabular	31.966	t2	0
West Sesoko	West Sesoko II	193	193.18	Digitate	31.966	t2	0
West Sesoko	West Sesoko II	193	193.2	Digitate	75.956	t2	0
West Sesoko	West Sesoko II	193	193.24	Digitate	78.983	t2	0
West Sesoko	West Sesoko II	193	193.25	Digitate	192.329	t2	0
West Sesoko	West Sesoko II	193	193.27	Digitate	59.966	t2	0
West Sesoko	West Sesoko II	193	193.28	Digitate	40.603	t2	0
West Sesoko	West Sesoko II	193	193.29	Digitate	49.575	t2	0
West Sesoko	West Sesoko II	193	193.32	Corymbose	205.802	t2	0
West Sesoko	West Sesoko II	193	193.34	Digitate	8.008	t2	1
West Sesoko	West Sesoko II	193	193.35	Digitate	257.315	t2	0
West Sesoko	West Sesoko II	193	193.37	Digitate	90.655	t2	0
West Sesoko	West Sesoko II	193	193.38	Digitate	14.808	t2	1
West Sesoko	West Sesoko II	193	193.41	Digitate	117.989	t2	0
West Sesoko	West Sesoko II	193	193.42	Digitate	23.2	t2	1
West Sesoko	West Sesoko II	193	193.51	Digitate	117.923	t2	0
West Sesoko	West Sesoko II	193	193.55	Digitate	31.051	t2	0
West Sesoko	West Sesoko II	193	193.56	Digitate	87.715	t2	0
West Sesoko	West Sesoko II	193	193.59	Digitate	57.293	t2	0
West Sesoko	West Sesoko II	193	193.61	Corymbose	185.592	t2	0
West Sesoko	West Sesoko II	193	193.62	Digitate	93.124	t2	0
West Sesoko	West Sesoko II	193	193.64	Corymbose	285.109	t2	0
West Sesoko	West Sesoko II	193	193.66	Digitate	131.44	t2	0
West Sesoko	West Sesoko II	193	193.67	Corymbose	82.991	t2	0
West Sesoko	West Sesoko II	193	193.69	Digitate	140.759	t2	0
West Sesoko	West Sesoko II	193	193.73	Digitate	168.149	t2	0
West Sesoko	West Sesoko II	193	193.74	Digitate	32.615	t2	0
West Sesoko	West Sesoko II	193	193.75	Tabular	311.103	t2	0
West Sesoko	West Sesoko II	193	193.76	Digitate	345.746	t2	0
West Sesoko	West Sesoko II	193	193.77	Corymbose	67.825	t2	0
West Sesoko	West Sesoko II	193	193.81	Tabular	36.884	t2	0
West Sesoko	West Sesoko II	193	193.82	Corymbose	35.14	t2	0
West Sesoko	West Sesoko II	193	193.83	Tabular	108.231	t2	0
West Sesoko	West Sesoko II	193	193.84	Tabular	213.526	t2	0
West Sesoko	West Sesoko II	193	193.86	Tabular	93.874	t2	0
West Sesoko	West Sesoko II	193	193.87	Digitate	86.295	t2	0
West Sesoko	West Sesoko II	193	193.9	Corymbose	93.874	t2	0
West Sesoko	West Sesoko II	193	193.93	Corymbose	48.66	t2	0
West Sesoko	West Sesoko II	193	193.95	Digitate	93.673	t2	0
West Sesoko	West Sesoko II	193	193.96	Corymbose	107.623	t2	0
West Sesoko	West Sesoko II	193	193.98	Digitate	153.742	t2	0
West Sesoko	West Sesoko II	193	193.99	Corymbose	74.863	t2	0
West Sesoko	West Sesoko II	193	193.1	Corymbose	95.295	t2	0
West Sesoko	West Sesoko II	193	193.102	Digitate	95.576	t2	0
West Sesoko	West Sesoko II	193	193.103	Digitate	106.36	t2	0
West Sesoko	West Sesoko II	193	193.105	Corymbose	146.858	t2	0
West Sesoko	West Sesoko II	193	193.111	Corymbose	205.1	t2	0
West Sesoko	West Sesoko II	193	193.113	Tabular	145.85	t2	0
West Sesoko	West Sesoko II	193	193.114	Corymbose	83.922	t2	0
West Sesoko	West Sesoko II	193	193.115	Digitate	42.279	t2	0
West Sesoko	West Sesoko II	193	193.116	Corymbose	90.894	t2	0
West Sesoko	West Sesoko II	193	193.117	Corymbose	61.726	t2	0
West Sesoko	West Sesoko II	193	193.123	Corymbose	46.003	t2	0
West Sesoko	West Sesoko II	193	193.124	Digitate	139.115	t2	0
West Sesoko	West Sesoko II	193	193.127	Corymbose	138.306	t2	0
West Sesoko	West Sesoko II	193	193.128	Digitate	83.292	t2	0
West Sesoko	West Sesoko II	193	193.13	Digitate	59.148	t2	0
West Sesoko	West Sesoko II	193	193.132	Tabular	51.179	t2	0
West Sesoko	West Sesoko II	193	193.133	Corymbose	77.011	t2	0
West Sesoko	West Sesoko II	193	193.134	Digitate	56.87	t2	0
West Sesoko	West Sesoko II	193	193.135	Digitate	59.933	t2	0
West Sesoko	West Sesoko II	193	193.138	Digitate	119.411	t2	0
West Sesoko	West Sesoko II	193	193.139	Digitate	65.088	t2	0
West Sesoko	West Sesoko II	193	193.142	Corymbose	51.279	t2	0
West Sesoko	West Sesoko II	193	193.143	Corymbose	73.675	t2	0
West Sesoko	West Sesoko II	193	193.149	Tabular	287.303	t2	0
West Sesoko	West Sesoko II	193	193.15	Tabular	134.403	t2	0
West Sesoko	West Sesoko II	193	193.153	Tabular	58.397	t2	0
West Sesoko	West Sesoko II	193	193.157	Digitate	125.65	t2	0
West Sesoko	West Sesoko I	188	188.1	Corymbose	72.862	t2	0
West Sesoko	West Sesoko I	188	188.2	Corymbose	46.097	t2	0
West Sesoko	West Sesoko I	188	188.4	Corymbose	131.193	t2	0
West Sesoko	West Sesoko I	188	188.5	Corymbose	92.932	t2	0
West Sesoko	West Sesoko I	188	188.6	Corymbose	243.475	t2	0
West Sesoko	West Sesoko I	188	188.8	Tabular	136.485	t2	0
West Sesoko	West Sesoko I	188	188.1	Tabular	108.425	t2	0
West Sesoko	West Sesoko I	188	188.11	Tabular	419.976	t2	0
West Sesoko	West Sesoko I	188	188.12	Corymbose	197.702	t2	0
West Sesoko	West Sesoko I	188	188.13	Corymbose	29.141	t2	0
West Sesoko	West Sesoko I	188	188.14	Corymbose	84.637	t2	0
West Sesoko	West Sesoko I	188	188.15	Digitate	79.489	t2	0
West Sesoko	West Sesoko I	188	188.19	Digitate	57.296	t2	0
West Sesoko	West Sesoko I	188	188.22	Digitate	236.02	t2	0
West Sesoko	West Sesoko I	188	188.23	Digitate	181.988	t2	0
West Sesoko	West Sesoko I	188	188.24	Corymbose	84.98	t2	0
West Sesoko	West Sesoko I	188	188.25	Tabular	263.366	t2	0
West Sesoko	West Sesoko I	188	188.26	Digitate	121.542	t2	0
West Sesoko	West Sesoko I	188	188.29	Tabular	51.015	t2	0
West Sesoko	West Sesoko I	188	188.33	Tabular	174.517	t2	0
West Sesoko	West Sesoko I	188	188.35	Corymbose	189.224	t2	0
West Sesoko	West Sesoko I	188	188.36	Digitate	205.069	t2	0
West Sesoko	West Sesoko I	188	188.37	Digitate	174.932	t2	0
West Sesoko	West Sesoko I	188	188.38	Digitate	97.311	t2	0
West Sesoko	West Sesoko I	188	188.4	Corymbose	172.318	t2	0
West Sesoko	West Sesoko I	188	188.41	Tabular	446.188	t2	0
West Sesoko	West Sesoko I	188	188.44	Digitate	117.13	t2	0
West Sesoko	West Sesoko I	188	188.45	Corymbose	37.696	t2	0
West Sesoko	West Sesoko I	188	188.46	Corymbose	185.809	t2	0
West Sesoko	West Sesoko I	188	188.47	Digitate	155.591	t2	0
West Sesoko	West Sesoko I	188	188.48	Digitate	111.779	t2	0
West Sesoko	West Sesoko I	188	188.53	Tabular	506.306	t2	0
West Sesoko	West Sesoko I	188	188.57	Digitate	162.364	t2	0
West Sesoko	West Sesoko I	188	188.59	Tabular	130.204	t2	0
West Sesoko	West Sesoko I	188	188.6	Digitate	158.452	t2	0
West Sesoko	West Sesoko I	188	188.62	Corymbose	130.821	t2	0
West Sesoko	West Sesoko I	188	188.63	Tabular	151.931	t2	0
West Sesoko	West Sesoko I	188	188.65	Digitate	117.413	t2	0
West Sesoko	West Sesoko I	188	188.68	Digitate	117.44	t2	0
West Sesoko	West Sesoko I	188	188.79	Digitate	4.31	t2	0
West Sesoko	West Sesoko I	188	188.82	Tabular	1013.09	t2	0
West Sesoko	West Sesoko I	188	188.85	Corymbose	151.299	t2	0
West Sesoko	West Sesoko I	181	181.4	Corymbose	102.112	t2	0
West Sesoko	West Sesoko I	181	181.9	Corymbose	54.494	t2	0
West Sesoko	West Sesoko I	181	181.12	Corymbose	64.498	t2	0
West Sesoko	West Sesoko I	181	181.16	Digitate	368.149	t2	0
West Sesoko	West Sesoko I	181	181.17	Corymbose	80.368	t2	0
West Sesoko	West Sesoko I	181	181.2	Corymbose	85.163	t2	0
West Sesoko	West Sesoko I	181	181.28	Corymbose	148.94	t2	0
West Sesoko	West Sesoko I	181	181.29	Digitate	48.029	t2	0
West Sesoko	West Sesoko I	181	181.31	Digitate	142.002	t2	0
West Sesoko	West Sesoko I	181	181.34	Digitate	46.158	t2	0
West Sesoko	West Sesoko I	181	181.35	Tabular	307.165	t2	0
West Sesoko	West Sesoko I	181	181.36	Tabular	263.699	t2	0
West Sesoko	West Sesoko I	181	181.37	Digitate	79.371	t2	0
West Sesoko	West Sesoko I	181	181.41	Digitate	143.884	t2	0
West Sesoko	West Sesoko I	181	181.42	Corymbose	61.226	t2	0
West Sesoko	West Sesoko I	181	181.47	Tabular	48.236	t2	0
West Sesoko	West Sesoko I	181	181.49	Digitate	165.707	t2	0
West Sesoko	West Sesoko I	181	181.5	Digitate	74.525	t2	0
West Sesoko	West Sesoko I	181	181.51	Digitate	95.482	t2	0
West Sesoko	West Sesoko I	181	181.52	Tabular	106.372	t2	1
West Sesoko	West Sesoko I	181	181.57	Digitate	20.728	t2	0
West Sesoko	West Sesoko I	181	181.58	Tabular	396.047	t2	0
West Sesoko	West Sesoko I	181	181.6	Digitate	175.453	t2	0
West Sesoko	West Sesoko I	181	181.62	Digitate	216.501	t2	0
West Sesoko	West Sesoko I	181	181.64	Corymbose	167.624	t2	0
West Sesoko	West Sesoko I	181	181.66	Corymbose	88.037	t2	0
West Sesoko	West Sesoko I	181	181.67	Digitate	335.583	t2	0
West Sesoko	West Sesoko I	181	181.71	Digitate	90.409	t2	0
West Sesoko	West Sesoko I	181	181.72	Corymbose	88.34	t2	0
West Sesoko	West Sesoko I	181	181.76	Corymbose	74.467	t2	0
West Sesoko	West Sesoko I	181	181.77	Corymbose	118.197	t2	0
West Sesoko	West Sesoko I	181	181.78	Corymbose	84.542	t2	0
West Sesoko	West Sesoko I	181	181.8	Corymbose	168.892	t2	0
Yakkai	Yakkai I	194	194.11	Corymbose	23.417	t2	0
Yakkai	Yakkai I	194	194.2	Tabular	996.167	t2	0
Yakkai	Yakkai I	194	194.27	Digitate	85.365	t2	1
Yakkai	Yakkai I	194	194.54	Corymbose	145.426	t2	0
Yakkai	Yakkai I	194	194.58	Digitate	49.99	t2	0
Yakkai	Yakkai I	192	192.1	Corymbose	320.735	t2	0
Yakkai	Yakkai I	192	192.39	Digitate	12.337	t2	0
Yakkai	Yakkai I	192	192.4	Digitate	46.918	t2	0
Yakkai	Yakkai I	192	192.42	Digitate	201.734	t2	0
Yakkai	Yakkai I	192	192.43	Corymbose	42.144	t2	0
Yakkai	Yakkai I	192	192.46	Corymbose	75.524	t2	0
Yakkai	Yakkai I	192	192.47	Digitate	16.023	t2	0
Yakkai	Yakkai II	125	125.1	Digitate	13.097	t2	0
Yakkai	Yakkai II	125	125.14	Corymbose	2.448	t2	1
Yakkai	Yakkai II	125	125.28	Corymbose	40.464	t2	0
Yakkai	Yakkai II	186	186.9	Digitate	56.413	t2	1

## Sheet: Void ratio
	S.no	Morphology	Void Ratio
	1	Digitate	1.47
	2	Digitate	1.54
	3	Corymbose	2.17
	4	Tabular	1.8
	5	Digitate	1.597
	6	Tabular	1.76
	7	Digitate	1.44
	8	Digitate	1.02
	9	Corymbose	1.75
	10	Digitate	1.53
	11	Corymbose	1.76
	12	Digitate	1.58
	13	Tabular	1.6
	14	Tabular	1.7
	15	Digitate	1.4
	16	Digitate	1.6
	17	Corymbose	1.8
